# Supplementary material for: DNA affects the phenotype of fuel-dependent coacervate droplets
Source: Nat Commun. 2026 Mar 26;17:2953. doi: 10.1038/s41467-026-71024-8 (PMC13031873; doi:10.1038/s41467-026-71024-8)
Supplement: Supplementary file 7 — Source data [file 41467_2026_71024_MOESM7_ESM.xlsx]

## Sheet: Figure 2
Panel 1B	avg. time [min]	N30_1	N30_2	N30_3			76%A_1	76%A_2	76%A_3			76%G_1	76%G_2	76%G_3			76%T_1	76%T_2	76%T_3			76%C_1	76%C_2	76%C_3					Panel 1C	maximum values	control	n30	arich	t	g rich	c		Panel 1D	Supernatant conc.		calibration			calibration factor	R^2	supernatant results
	0	1.0546	0.7114	0.7905			0.7984	0.1869	0.5329			1.0689	0.5855	0.8561			0.7913	0.2863	0.1997			0.8188	0.2891	0.3834						average	1.17	1.02	0.9	0.94	1.14	0.94
	0.5	1.2333	0.9122	0.9226			0.9413	0.849	0.7991			1.1501	1.1358	1.1199			0.9188	0.8222	0.885			0.9768	0.8632	0.8262						replicates	1.08	1.23	0.94	0.93	1.12	0.89
	1	1.2232	0.9283	0.927			0.9429	0.9244	0.8382			1.1336	1.1502	1.1192			0.9255	0.8962	0.9843			0.9826	0.9445	0.8849							1.19	0.93	0.93	0.99	1.14	0.94			Name	conc. Calibration	50	20	10						conc supernatant
	1.5	1.1989	0.9158	0.9093			0.9188	0.9094	0.8231			1.1053	1.1275	1.0918			0.9068	0.8972	0.9873			0.9625	0.9463	0.8773							1.23	0.93	0.84	0.9	1.15	0.98
	2	1.1718	0.8955	0.8849			0.8849	0.8755	0.7958			1.0725	1.0951	1.0579			0.884	0.8785	0.9647			0.9408	0.927	0.8557						error	0.063421	0.141421	0.0449691	0.0374166	0.0124722	0.0368179			A30		41.14	17.96	9.8	1.19	0.9981	0.2785			0.331666
	2.5	1.1455	0.8672	0.8594			0.8492	0.8362	0.7648			1.0393	1.0599	1.0228			0.858	0.853	0.9307			0.9142	0.9028	0.8321
	3	1.1178	0.8366	0.8286			0.8113	0.7925	0.7273			1.0056	1.0227	0.982			0.8282	0.8254	0.894			0.8838	0.8742	0.8049															N30		33.35	13.41	6.55	1.4991	1	30.65	33.3	31.64	47.7663
	3.5	1.0893	0.8055	0.7986			0.773	0.7503	0.6951			0.9688	0.9852	0.9395			0.795	0.8006	0.858			0.8562	0.8447	0.7723
	4	1.0605	0.7715	0.7679			0.7341	0.7067	0.6587			0.9315	0.9488	0.8978			0.7611	0.769	0.8217			0.8219	0.8138	0.741															G8N14G8		48.7	13.87	4.73	1.067	0.9815	11.84			12.6333
	4.5	1.0312	0.7356	0.7351			0.6932	0.6618	0.6238			0.8901	0.9099	0.8523			0.7256	0.7405	0.7861			0.7906	0.7812	0.7065
	5	0.9986	0.695	0.6975			0.6536	0.6194	0.5872			0.849	0.8702	0.8044			0.6908	0.7098	0.7498			0.7554	0.7479	0.6694															A rich		45.4	15.49	9.77	1.1172	0.9971	32.56	34.27	35.78	38.212
	5.5	0.9643	0.653	0.6594			0.613	0.5772	0.5521			0.808	0.8296	0.7558			0.6519	0.6766	0.7125			0.7192	0.7137	0.6296
	6	0.9252	0.6091	0.6208			0.5725	0.533	0.5152			0.763	0.7836	0.7077			0.611	0.643	0.6735			0.6807	0.6767	0.5872															G rich		37.4	9.22	5.55	1.3931	0.9797	16.55	16.7	17.01	23.3391
	6.5	0.8802	0.5626	0.5786			0.5308	0.49	0.477			0.7183	0.74	0.6566			0.5679	0.6078	0.6331			0.6392	0.636	0.5419
	7	0.8302	0.5138	0.5305			0.4869	0.4478	0.4374			0.6686	0.6956	0.5989			0.5207	0.5704	0.593			0.5941	0.5967	0.4978															T rich		38.01	12.24	7.94	1.34	0.995	32.78	31.51	30.08	42.1519
	7.5	0.7727	0.4612	0.4825			0.4434	0.4068	0.3996			0.6175	0.6482	0.5486			0.4747	0.5321	0.5515			0.5472	0.5515	0.4527
	8	0.7087	0.4063	0.4334			0.401	0.3665	0.3595			0.5639	0.601	0.5008			0.4254	0.4907	0.5066			0.5002	0.5067	0.4058															C rich		26.21	10.89	6.27	1.88	0.9987	25.39	24.32	24.82	46.78
	8.5	0.6377	0.3541	0.3821			0.3567	0.3288	0.3207			0.5102	0.5551	0.4511			0.3745	0.4464	0.4606			0.4504	0.4592	0.3578
	9	0.5593	0.3029	0.3316			0.3153	0.2936	0.2822			0.4571	0.5087	0.4016			0.3226	0.4041	0.4154			0.4016	0.4139	0.3125
	9.5	0.4789	0.2558	0.2852			0.2764	0.2592	0.2456			0.4039	0.4675	0.3552			0.275	0.3592	0.3721			0.3534	0.3679	0.2722
	10	0.3984	0.2132	0.2404			0.2422	0.2294	0.212			0.3569	0.4246	0.3119			0.2314	0.3182	0.3294			0.308	0.3274	0.2362																droplet volume		0.45	%	droplet vol	error
	10.5	0.3228	0.179	0.2023			0.2107	0.2029	0.184			0.3105	0.3842	0.2733			0.1942	0.2797	0.2891			0.2642	0.2905	0.2048																		0.09	uL	9e-08	2.34e-08
	11	0.2554	0.1516	0.1692			0.1859	0.179	0.1611			0.2737	0.3501	0.2385			0.1647	0.2436	0.2526			0.2259	0.2551	0.179
	11.5	0.2004	0.1314	0.1443			0.1652	0.1585	0.1435			0.2407	0.3179	0.2015			0.142	0.2111	0.2176			0.1925	0.2233	0.1566																supernatant volume		19.91	uL	1.991e-05	2.34e-08
	12	0.1567	0.1195	0.1261			0.151	0.1434	0.1309			0.2129	0.2883	0.1677			0.1261	0.1839	0.1897			0.1657	0.1939	0.1387														Partitioning coefficients				0.9955	relative fraction
	12.5	0.1275	0.1111	0.115			0.1416	0.1301	0.1219			0.1913	0.2633	0.1378			0.118	0.1615	0.1665			0.1445	0.1698	0.125																n total		0.001	micromol		Error			fraction outside
	13	0.1089	0.1064	0.109			0.1344	0.121	0.1166			0.1724	0.242	0.1185			0.1124	0.1432	0.1487			0.1302	0.1509	0.1179																n supernatant		0.0009955			error	fraction outside
	13.5	0.0992	0.1038	0.1041			0.1305	0.1128	0.1146			0.1575	0.2243	0.1086			0.1092	0.1305	0.1346			0.12	0.138	0.1116
	14	0.0944	0.1015	0.1019			0.1265	0.1078	0.1123			0.1434	0.2091	0.104			0.1078	0.1208	0.1251			0.1134	0.1278	0.1093																0.951027	n (supernatant)	0.000951027	micromol		5.34847e-05	umol
	14.5	0.0924	0.1015	0.101			0.1247	0.1045	0.1113			0.1353	0.1963	0.1021			0.1063	0.1148	0.1176			0.1098	0.1246	0.1063																0.0489725	n (droplet)	4.89725e-05	micromol	in droplet	5.34847e-05	umol
	15	0.0923	0.1009	0.1008			0.1238	0.1008	0.1112			0.129	0.1851	0.1026			0.107	0.1103	0.1131			0.108	0.1185	0.1054																	c (droplet)	0.000544139	micromol/uL
	15.5	0.0917	0.0998	0.1			0.1243	0.0996	0.1109			0.1266	0.1764	0.1027			0.1056	0.1074	0.1104			0.1067	0.1165	0.1035																		544.139	micromol/L	conc inside	614.032	micromol/L
	16	0.0912	0.1003	0.0991			0.1236	0.0983	0.1113			0.1243	0.1675	0.1021			0.1054	0.1063	0.1087			0.1052	0.1144	0.1039																		0.544139	mM		in	out
	16.5	0.0915	0.0993	0.0993			0.1236	0.0967	0.1102			0.123	0.1609	0.1023			0.1051	0.1044	0.1071			0.1051	0.1117	0.1033																					353162	23873.8
	17	0.0917	0.0987	0.0993			0.1233	0.0961	0.1094			0.1224	0.1534	0.1018			0.1049	0.1045	0.1074			0.1047	0.1102	0.1036																		47.7663		conc outside	1.639
	17.5	0.0921	0.0993	0.0989			0.1226	0.0963	0.1093			0.1218	0.1484	0.1021			0.1049	0.1029	0.1056			0.1046	0.1092	0.1034															N30		Kp	11.3917		Kp_error	12.8609			0.951027
	18	0.092	0.0974	0.0993			0.1231	0.0955	0.1101			0.1229	0.1428	0.1018			0.1043	0.1032	0.1062			0.1043	0.1077	0.1022																					i	o
	18.5	0.0914	0.0977	0.0986			0.1224	0.0958	0.11			0.1215	0.1383	0.1017			0.1041	0.1028	0.1059			0.1033	0.1082	0.1023																					165.249	0.152789
	19	0.092	0.0986	0.0991			0.1231	0.0952	0.1099			0.1225	0.1341	0.1019			0.1046	0.1026	0.1047			0.104	0.108	0.1018
	19.5	0.0916	0.098	0.0985			0.1226	0.0962	0.1097			0.122	0.1316	0.1016			0.1041	0.1021	0.1052			0.1044	0.108	0.1027
	20	0.0917	0.0978	0.0978			0.123	0.0952	0.1097			0.1219	0.1283	0.1018			0.1038	0.1021	0.1042			0.1036	0.1067	0.1024
	20.5	0.0922	0.0985	0.0979			0.1226	0.0952	0.1095			0.1225	0.1254	0.1015			0.1041	0.1025	0.1047			0.1038	0.1082	0.1024
	21	0.0912	0.099	0.098			0.1219	0.0952	0.1096			0.1221	0.1238	0.1018			0.1039	0.1014	0.1054			0.1038	0.1059	0.1014																	n sup	0.0007608	micromol		4.30076e-05	umol
	21.5	0.0921	0.0989	0.0975			0.1222	0.0959	0.109			0.1222	0.1227	0.1011			0.1038	0.1011	0.1048			0.104	0.107	0.1011																	n drop	0.0002392	micromol	in droplet	4.30076e-05	umol
	22	0.0912	0.0982	0.0974			0.1214	0.0951	0.1089			0.1217	0.12	0.1006			0.1033	0.1018	0.1045			0.1038	0.1072	0.1007																	c drop	0.00265778	micromol/uL
	22.5	0.0919	0.0986	0.0971			0.1218	0.0956	0.1092			0.1217	0.1199	0.1014			0.1031	0.1013	0.1042			0.1033	0.1078	0.1008																		2657.78	micromol/L	conc inside	493.75	micromol/L
	23	0.0905	0.0978	0.0968			0.1225	0.0945	0.1092			0.1225	0.1177	0.102			0.1032	0.1006	0.1047			0.1035	0.1076	0.1016																		2.65778	mM		in	out
	23.5	0.0919	0.0984	0.0968			0.1229	0.0945	0.1089			0.1226	0.1168	0.101			0.103	0.1017	0.1044			0.1033	0.1067	0.1022																					228353	15436.6
	24	0.0916	0.0976	0.0978			0.1224	0.0948	0.1084			0.1224	0.1154	0.101			0.1041	0.1024	0.1043			0.1043	0.1071	0.1021																		38.212	micromol/L	conc outside	1.46957
	24.5		0.0977	0.097			0.122	0.095	0.1091			0.1225	0.1145	0.1017			0.1039	0.1013	0.1046			0.1046	0.1071	0.1006															A rich		Kp	69.5535		Kp_error	13.1953			0.7608
	25		0.0976	0.0975			0.1207	0.0949	0.1087			0.1209	0.1136	0.1008			0.1038	0.1013	0.1047			0.104	0.1068	0.1019																					i	o
	25.5		0.0976	0.0968			0.1199	0.094	0.1088			0.1214	0.1124	0.1016			0.1034	0.1019	0.1054			0.1035	0.1072	0.1022																					166.961	7.15516
	26		0.0976	0.0968			0.1206	0.0949	0.1085			0.1209	0.1128	0.1008			0.1024	0.1011	0.1044			0.1037	0.1062	0.101
	26.5		0.0973	0.097			0.1208	0.0947	0.1077			0.1214	0.1114	0.1007			0.1031	0.1015	0.1043			0.104	0.1074	0.1023																	n sup	0.000464681	micromol		1.51921e-06	umol
	27		0.0974	0.0966			0.1209	0.0951	0.1086			0.1216	0.1116	0.1015			0.1033	0.1013	0.1048			0.1036	0.1074	0.1014																	n drop	0.000535319	micromol	in droplet	1.51921e-06	umol
	27.5		0.0979	0.0971			0.1202	0.095	0.1087			0.1215	0.1107	0.102			0.1031	0.1004	0.1043			0.1027	0.1075	0.1019																	c drop	0.00594799	micromol/uL
	28		0.0968	0.0963			0.12	0.0951	0.1087			0.1214	0.1099	0.1011			0.1031	0.0995	0.1046			0.1037	0.1073	0.1014																		5947.99	micromol/L		17.4414	micromol/L
	28.5		0.0987	0.0958			0.1211	0.094	0.1081			0.1218	0.1092	0.1011			0.1025	0.1007	0.1056			0.1034	0.1073	0.1011																		5.94799	mM	conc inside	in	out
	29		0.0974	0.097			0.1203	0.0942	0.1078			0.1212	0.1094	0.1006			0.1025	0.1013	0.1041			0.103	0.107	0.1014																					284.939	19.2619
	29.5		0.0974	0.0962			0.1194	0.0949	0.1077			0.1218	0.1096	0.1009			0.1029	0.101	0.1037			0.1039	0.1073	0.101																		23.3391		conc outside	0.266839
	30		0.0973	0.0969			0.1211	0.0944	0.1075			0.1216	0.109	0.1009			0.1031	0.102	0.1042			0.1033	0.107	0.1011															G rich		Kp	254.851		Kp_error	3.00806			0.464681
	30.5			0.0964			0.1202	0.0944	0.1077			0.1218	0.1088	0.1007			0.1026					0.1034		0.1011																					i	o
	31			0.096			0.1198	0.095	0.1071			0.1213	0.1079	0.1007			0.1029					0.1031		0.1015																					0.558462	8.48996
	31.5						0.1199		0.1072			0.1208		0.1006										0.1015
	32						0.12		0.1075			0.1216		0.1014																												0.000839245	micromol		4.34988e-05	umol
									0.1082					0.1012																												0.000160755	micromol	in droplet	4.34988e-05	umol
																																										0.00178617	micromol/uL
																																										1786.17	micromol/L	conc inside	499.389	micromol/L
																																										1.78617	mM		in	out
																																													233598	15791.2
																																										42.1519		conc outside	1.47791
																																							T rich		Kp	42.3745		Kp_error	11.9401			0.839245
																																													i	o
																																													140.36	2.20733
																																										0.00093139	micromol		1.34914e-05	umol
																																										6.86103e-05	micromol	in droplet	1.34914e-05	umol
																																										0.000762336	micromol/uL
																																										762.336	micromol/L	conc inside	154.888	micromol/L
																																										0.762336	mM		in	out
																																													22471.3	1519.06
																																										46.78		conc outside	0.821818
																																							C rich		Kp	16.2962		Kp_error	3.32335			0.93139
																																													i	o
																																													10.9627	0.0819603
[truncated: 12 more columns]

## Sheet: Figure 3
Raw data from sequencing data analysis can be found here:https://www.ncbi.nlm.nih.gov/sra/PRJNA1424544.

## Sheet: Figure 4 
Panel 4B	Time (min)	A30 50 µM_1	A30 50 µM_2	A30 50 µM_3			76%A_1	76%A_2	76%A_3		N30_1	N30_2	N30_3	Panel 4C	Time (min)	A30 100uM_1	A30 100uM_2	A30 100uM_3		A30 20uM_1	A30 20uM_2	A30 20uM_3			Time (min)	A30 50 µM_1	A30 50 µM_2	A30 50 µM_3			76%A_1	76%A_2	76%A_3		N30_1	N30_2	N30_3			100 µM	20 µM	50 µM	N30	A rich
	0	0.0863	0.6324	0.2799			0.7984	0.1869	0.5329		1.0546	0.7114	0.7905		0	0.1182	0.312	0.1394		0.7417	0.8595	0.8436			0	0.0863	0.6324	0.2799			0.7984	0.1869	0.5329		1.0546	0.7114	0.7905
	0.5	1.1176	1.0299	1.0644			0.9413	0.849	0.7991		1.2333	0.9122	0.9226		0.5	0.7492	1.2078	1.1596		1.0418	1.3049	1.3401			0.5	1.1176	1.0299	1.0644			0.9413	0.849	0.7991		1.2333	0.9122	0.9226		Average Lifetime	6.16667	9	6.66667	12.8333	13.3333
	1	1.1493	1.0906	1.0733			0.9429	0.9244	0.8382		1.2232	0.9283	0.927		1	0.891	1.2878	1.2638		1.0408	1.2917	1.3211			1	1.1493	1.0906	1.0733			0.9429	0.9244	0.8382		1.2232	0.9283	0.927		SD	0.235702	1.87083	0.235702	0.235702	0.849837
	1.5	1.1127	1.0558	1.0355			0.9188	0.9094	0.8231		1.1989	0.9158	0.9093		1.5	0.8929	1.2498	1.2311		1.0201	1.2575	1.2844			1.5	1.1127	1.0558	1.0355			0.9188	0.9094	0.8231		1.1989	0.9158	0.9093		replicates	6	11.5	6.5	13	14.5
	2	1.0531	0.9947	0.9829			0.8849	0.8755	0.7958		1.1718	0.8955	0.8849		2	0.8381	1.1703	1.1582		0.9878	1.2125	1.2367			2	1.0531	0.9947	0.9829			0.8849	0.8755	0.7958		1.1718	0.8955	0.8849			6	8.5	6.5	12.5	13
	2.5	0.9694	0.9126	0.9133			0.8492	0.8362	0.7648		1.1455	0.8672	0.8594		2.5	0.7451	1.0424	1.0468		0.9508	1.1583	1.1789			2.5	0.9694	0.9126	0.9133			0.8492	0.8362	0.7648		1.1455	0.8672	0.8594			6.5	7	7	13	12.5
	3	0.8549	0.8019	0.8217			0.8113	0.7925	0.7273		1.1178	0.8366	0.8286		3	0.622	0.8588	0.8874		0.909	1.0898	1.1048			3	0.8549	0.8019	0.8217			0.8113	0.7925	0.7273		1.1178	0.8366	0.8286
	3.5	0.7023	0.6506	0.6989			0.773	0.7503	0.6951		1.0893	0.8055	0.7986		3.5	0.4794	0.6304	0.6671		0.8594	1.004	1.0026			3.5	0.7023	0.6506	0.6989			0.773	0.7503	0.6951		1.0893	0.8055	0.7986
	4	0.504	0.457	0.5475			0.7341	0.7067	0.6587		1.0605	0.7715	0.7679		4	0.3411	0.4011	0.4265		0.8012	0.9083	0.857			4	0.504	0.457	0.5475			0.7341	0.7067	0.6587		1.0605	0.7715	0.7679
	4.5	0.2554	0.2251	0.3616			0.6932	0.6618	0.6238		1.0312	0.7356	0.7351		4.5	0.2234	0.2217	0.2344		0.7332	0.8075	0.6633			4.5	0.2554	0.2251	0.3616			0.6932	0.6618	0.6238		1.0312	0.7356	0.7351
	5	0.179	0.1667	0.2019			0.6536	0.6194	0.5872		0.9986	0.695	0.6975		5	0.1697	0.128	0.1328		0.6685	0.684	0.4432			5	0.179	0.1667	0.2019			0.6536	0.6194	0.5872		0.9986	0.695	0.6975
	5.5	0.1493	0.1446	0.1597			0.613	0.5772	0.5521		0.9643	0.653	0.6594		5.5	0.1468	0.1068	0.1042		0.6146	0.5103	0.2422			5.5	0.1493	0.1446	0.1597			0.613	0.5772	0.5521		0.9643	0.653	0.6594
	6	0.1297	0.1299	0.1394			0.5725	0.533	0.5152		0.9252	0.6091	0.6208		6	0.1328	0.0995	0.0992		0.5729	0.3478	0.1421			6	0.1297	0.1299	0.1394			0.5725	0.533	0.5152		0.9252	0.6091	0.6208
	6.5	0.1193	0.121	0.1255			0.5308	0.49	0.477		0.8802	0.5626	0.5786		6.5	0.1225	0.095	0.097		0.5317	0.2539	0.1039			6.5	0.1193	0.121	0.1255			0.5308	0.49	0.477		0.8802	0.5626	0.5786
	7	0.1105	0.113	0.118			0.4869	0.4478	0.4374		0.8302	0.5138	0.5305		7	0.1111	0.0923	0.0952		0.4891	0.1866	0.0934			7	0.1105	0.113	0.118			0.4869	0.4478	0.4374		0.8302	0.5138	0.5305
	7.5	0.1054	0.1087	0.1122			0.4434	0.4068	0.3996		0.7727	0.4612	0.4825		7.5	0.1041	0.091	0.0948		0.4405	0.1429	0.0896			7.5	0.1054	0.1087	0.1122			0.4434	0.4068	0.3996		0.7727	0.4612	0.4825
	8	0.1008	0.1051	0.1082			0.401	0.3665	0.3595		0.7087	0.4063	0.4334		8	0.1006	0.0903	0.0952		0.3852	0.1168	0.0882			8	0.1008	0.1051	0.1082			0.401	0.3665	0.3595		0.7087	0.4063	0.4334
	8.5	0.097	0.1006	0.1049			0.3567	0.3288	0.3207		0.6377	0.3541	0.3821		8.5	0.1015	0.0897	0.0946		0.3255	0.1025	0.0875			8.5	0.097	0.1006	0.1049			0.3567	0.3288	0.3207		0.6377	0.3541	0.3821
	9	0.0948	0.0986	0.1029			0.3153	0.2936	0.2822		0.5593	0.3029	0.3316		9	0.0995	0.0888	0.0942		0.2717	0.0972	0.0871			9	0.0948	0.0986	0.1029			0.3153	0.2936	0.2822		0.5593	0.3029	0.3316
	9.5	0.094	0.0975	0.1009			0.2764	0.2592	0.2456		0.4789	0.2558	0.2852		9.5	0.0953	0.0881	0.0953		0.2242	0.0958	0.0865			9.5	0.094	0.0975	0.1009			0.2764	0.2592	0.2456		0.4789	0.2558	0.2852
	10	0.0926	0.0961	0.0997			0.2422	0.2294	0.212		0.3984	0.2132	0.2404		10	0.0927	0.0878	0.0933		0.1867	0.094	0.0856			10	0.0926	0.0961	0.0997			0.2422	0.2294	0.212		0.3984	0.2132	0.2404
	10.5	0.0916	0.0947	0.0988			0.2107	0.2029	0.184		0.3228	0.179	0.2023		10.5	0.0922	0.0877	0.0938		0.1582	0.095	0.0868			10.5	0.0916	0.0947	0.0988			0.2107	0.2029	0.184		0.3228	0.179	0.2023
	11	0.0903	0.0939	0.0966			0.1859	0.179	0.1611		0.2554	0.1516	0.1692		11	0.0906	0.0875	0.094		0.1364	0.095	0.0866			11	0.0903	0.0939	0.0966			0.1859	0.179	0.1611		0.2554	0.1516	0.1692
	11.5	0.0886	0.0918	0.0959			0.1652	0.1585	0.1435		0.2004	0.1314	0.1443		11.5	0.09	0.087	0.0938		0.121	0.0949	0.0863			11.5	0.0886	0.0918	0.0959			0.1652	0.1585	0.1435		0.2004	0.1314	0.1443
	12	0.0907	0.0914	0.0952			0.151	0.1434	0.1309		0.1567	0.1195	0.1261		12	0.0903	0.0866	0.0934		0.1089	0.0945	0.086			12	0.0907	0.0914	0.0952			0.151	0.1434	0.1309		0.1567	0.1195	0.1261
	12.5	0.0883	0.0903	0.0946			0.1416	0.1301	0.1219		0.1275	0.1111	0.115		12.5	0.0905	0.0874	0.0942		0.1	0.0943	0.0865			12.5	0.0883	0.0903	0.0946			0.1416	0.1301	0.1219		0.1275	0.1111	0.115
	13	0.0874	0.0897	0.0942			0.1344	0.121	0.1166		0.1089	0.1064	0.109		13	0.0888	0.0876	0.0933		0.0944	0.0947	0.0859			13	0.0874	0.0897	0.0942			0.1344	0.121	0.1166		0.1089	0.1064	0.109
	13.5	0.0875	0.0901	0.094			0.1305	0.1128	0.1146		0.0992	0.1038	0.1041		13.5	0.0889	0.0875	0.0937		0.0905	0.0936	0.086			13.5	0.0875	0.0901	0.094			0.1305	0.1128	0.1146		0.0992	0.1038	0.1041
	14	0.0877	0.0891	0.0937			0.1265	0.1078	0.1123		0.0944	0.1015	0.1019		14	0.0892	0.0878	0.0937		0.0889	0.0943	0.0853			14	0.0877	0.0891	0.0937			0.1265	0.1078	0.1123		0.0944	0.1015	0.1019
	14.5	0.086	0.0883	0.0923			0.1247	0.1045	0.1113		0.0924	0.1015	0.101		14.5	0.089	0.0871	0.0925		0.0877	0.0931	0.0848			14.5	0.086	0.0883	0.0923			0.1247	0.1045	0.1113		0.0924	0.1015	0.101
	15	0.0866	0.0881	0.0925			0.1238	0.1008	0.1112		0.0923	0.1009	0.1008		15	0.0895	0.0874	0.0935		0.0866	0.0944	0.0866			15	0.0866	0.0881	0.0925			0.1238	0.1008	0.1112		0.0923	0.1009	0.1008
	15.5	0.0865	0.0887	0.092			0.1243	0.0996	0.1109		0.0917	0.0998	0.1		15.5	0.0883	0.0866	0.0934		0.0871	0.0949	0.0858			15.5	0.0865	0.0887	0.092			0.1243	0.0996	0.1109		0.0917	0.0998	0.1
	16	0.0864	0.0885	0.0923			0.1236	0.0983	0.1113		0.0912	0.1003	0.0991		16	0.0887	0.0868	0.0932		0.0857	0.0936	0.085			16	0.0864	0.0885	0.0923			0.1236	0.0983	0.1113		0.0912	0.1003	0.0991
	16.5	0.0868	0.0881	0.0927			0.1236	0.0967	0.1102		0.0915	0.0993	0.0993		16.5	0.0882	0.0868	0.0939		0.0868	0.0947	0.0861			16.5	0.0868	0.0881	0.0927			0.1236	0.0967	0.1102		0.0915	0.0993	0.0993
	17	0.0865	0.0879	0.0928			0.1233	0.0961	0.1094		0.0917	0.0987	0.0993		17	0.0882	0.0871	0.0932		0.0866	0.0942	0.0858			17	0.0865	0.0879	0.0928			0.1233	0.0961	0.1094		0.0917	0.0987	0.0993
	17.5	0.0859	0.0876	0.0929			0.1226	0.0963	0.1093		0.0921	0.0993	0.0989		17.5	0.0881	0.087	0.093		0.0871	0.0945	0.0857			17.5	0.0859	0.0876	0.0929			0.1226	0.0963	0.1093		0.0921	0.0993	0.0989
	18	0.0858	0.0876	0.0933			0.1231	0.0955	0.1101		0.092	0.0974	0.0993		18	0.0897	0.0874	0.093		0.0862	0.0942	0.0863			18	0.0858	0.0876	0.0933			0.1231	0.0955	0.1101		0.092	0.0974	0.0993
	18.5	0.0857	0.0876	0.0931			0.1224	0.0958	0.11		0.0914	0.0977	0.0986		18.5	0.0885	0.0873	0.0939		0.0861	0.0937	0.0859			18.5	0.0857	0.0876	0.0931			0.1224	0.0958	0.11		0.0914	0.0977	0.0986
	19	0.0853	0.0866	0.0929			0.1231	0.0952	0.1099		0.092	0.0986	0.0991		19	0.0891	0.0871	0.0927		0.0857	0.0937	0.0859			19	0.0853	0.0866	0.0929			0.1231	0.0952	0.1099		0.092	0.0986	0.0991
	19.5	0.0889	0.0867	0.091			0.1226	0.0962	0.1097		0.0916	0.098	0.0985		19.5	0.0886	0.0874	0.0933		0.0853	0.0946	0.086			19.5	0.0889	0.0867	0.091			0.1226	0.0962	0.1097		0.0916	0.098	0.0985
	20	0.0856	0.0873	0.0923			0.123	0.0952	0.1097		0.0917	0.0978	0.0978		20	0.0884	0.0868	0.0932		0.0862	0.0939	0.086			20	0.0856	0.0873	0.0923			0.123	0.0952	0.1097		0.0917	0.0978	0.0978
		0.0856	0.0868				0.1226	0.0952	0.1095		0.0922	0.0985	0.0979			0.0875	0.0865	0.0932		0.0866	0.0938	0.0861				0.0856	0.0868				0.1226	0.0952	0.1095		0.0922	0.0985	0.0979
		0.0852	0.087				0.1219	0.0952	0.1096		0.0912	0.099	0.098			0.0885	0.0864	0.0932		0.0864	0.094	0.0865				0.0852	0.087				0.1219	0.0952	0.1096		0.0912	0.099	0.098
							0.1222	0.0959	0.109		0.0921	0.0989	0.0975			0.0883	0.0875	0.0928		0.0861	0.0938	0.086									0.1222	0.0959	0.109		0.0921	0.0989	0.0975
							0.1214	0.0951	0.1089		0.0912	0.0982	0.0974			0.0877	0.0861	0.0926		0.0858	0.0936	0.0858									0.1214	0.0951	0.1089		0.0912	0.0982	0.0974
							0.1218	0.0956	0.1092		0.0919	0.0986	0.0971			0.0883	0.0869	0.0928		0.0855	0.0937	0.086									0.1218	0.0956	0.1092		0.0919	0.0986	0.0971
							0.1225	0.0945	0.1092		0.0905	0.0978	0.0968			0.0885	0.0874	0.0934			0.0941	0.0863									0.1225	0.0945	0.1092		0.0905	0.0978	0.0968
							0.1229	0.0945	0.1089		0.0919	0.0984	0.0968			0.0878	0.0873	0.0928			0.0936	0.0856									0.1229	0.0945	0.1089		0.0919	0.0984	0.0968
							0.1224	0.0948	0.1084		0.0916	0.0976	0.0978			0.0888	0.0874	0.0926			0.0945	0.0862									0.1224	0.0948	0.1084		0.0916	0.0976	0.0978
							0.122	0.095	0.1091			0.0977	0.097			0.0878	0.0863	0.0924			0.0935	0.0855									0.122	0.095	0.1091			0.0977	0.097
							0.1207	0.0949	0.1087			0.0976	0.0975			0.0885	0.0867	0.0933			0.0941	0.0861									0.1207	0.0949	0.1087			0.0976	0.0975
							0.1199	0.094	0.1088			0.0976	0.0968			0.0879	0.0865	0.0924			0.0939	0.0854									0.1199	0.094	0.1088			0.0976	0.0968
							0.1206	0.0949	0.1085			0.0976	0.0968			0.088	0.0867	0.0924			0.094	0.0866									0.1206	0.0949	0.1085			0.0976	0.0968
							0.1208	0.0947	0.1077			0.0973	0.097			0.0883	0.0866	0.0929			0.0945	0.0862									0.1208	0.0947	0.1077			0.0973	0.097
							0.1209	0.0951	0.1086			0.0974	0.0966			0.0883	0.0872	0.0927			0.0939	0.0853									0.1209	0.0951	0.1086			0.0974	0.0966
							0.1202	0.095	0.1087			0.0979	0.0971			0.0884	0.0877	0.0922			0.094	0.0861									0.1202	0.095	0.1087			0.0979	0.0971
							0.12	0.0951	0.1087			0.0968	0.0963			0.0881	0.0873	0.0921			0.0936	0.0859									0.12	0.0951	0.1087			0.0968	0.0963
							0.1211	0.094	0.1081			0.0987	0.0958			0.0875	0.087	0.0926			0.0939	0.0854									0.1211	0.094	0.1081			0.0987	0.0958
							0.1203	0.0942	0.1078			0.0974	0.097			0.0879	0.0865	0.0937			0.094	0.0859									0.1203	0.0942	0.1078			0.0974	0.097
							0.1194	0.0949	0.1077			0.0974	0.0962			0.0879	0.0873	0.0919			0.0939	0.0853									0.1194	0.0949	0.1077			0.0974	0.0962
							0.1211	0.0944	0.1075			0.0973	0.0969			0.0876	0.0878	0.0917			0.0938	0.085									0.1211	0.0944	0.1075			0.0973	0.0969
							0.1202	0.0944	0.1077				0.0964																		0.1202	0.0944	0.1077				0.0964
							0.1198	0.095	0.1071				0.096																		0.1198	0.095	0.1071				0.096
							0.1199		0.1072																						0.1199		0.1072
							0.12		0.1075																						0.12		0.1075
									0.1082																								0.1082
[truncated: 18 more columns]

## Sheet: Fig. 3D, 5C
EDC	A30	A30	A30	Control	Control	Control	G8N14G8	G8N14G8	G8N14G8	G10A20	G10A20	G10A20
5	0.0048	0.049	0.053	-0.0006	0.045	0.0436	0.07	0.06	0.05		0.06
7.5				0.3866	0.058	0.049	0.07	0.06	0.06	0.02	0.057	0.057
10	0.0048	0.052	0.07	0.5059	0.2917	0.3012	0.14	0.08	0.11	0.0721	0.067
12.5				0.8187	0.8831	0.8041	0.27	0.11	0.32	0.3132
15	0.0718						0.47			0.5171	0.055	0.076
17.5							0.57
20	0.4154	0.054	0.0963				0.6	0.45	0.79		0.36	0.24
22.5
25			0.095								0.533	0.45
27.5
30		0.2765	0.2596				0.7	0.81	1
40		0.4623	0.3783
critical fuel conc.	20	30	30	7.5	10	10	7.5	10	7.5	12.5	20	20
average		26.6667			9.2			8.33333			17.5
standard dev.		4.71405			1.17851			1.17851			3.53553

## Sheet: Fig. 3G 
Figure 3G	A30	repeat 1			repeat 2			repeat 3	N30	repeat 1			repeat 2			repeat 3			Fitting parameters for diffusion coefficient
	Time_(sec)	Y1		Time_(sec)	Y1		Time_(sec)	Y1		Time_(sec)	Y1		Time_(sec)	Y1		Time_(sec)	Y1		A30					N30						A30
	0	1.06594		0	1.00986		0	1.02102		0	0.980275		0	0.99492		0	1.00432							repeat	1	2	3	average	stabw		1	2	3
	0.19	1.08363		0.19	0.995997		0.19	1.06127		0.19	1.00307		0.19	0.973831		0.19	1.00131							D um^2/s	0.028	0.022	0.021	0.0236667	0.00309121		0.006	0.006	0.005	0.00566667	0.0004714
	0.38	1.02475		0.38	0.970076		0.38	1.03464		0.38	0.944485		0.38	1.0405		0.38	0.98457							T 1/2 s	38.5	20.4	25	27.9667	7.68129		154	142	142	146	5.65685
	0.57	1.13555		0.57	0.980359		0.571	1.11754		0.571	1.01187		0.57	0.990289		0.57	1.00322							Mf % (100*a)	49	53	54	52	2		55	80	50	61.6667	3.68179
	0.761	1.16412		0.761	0.974763		0.761	1.11393		0.761	0.992845		0.761	1.01731		0.761	0.97511							fitting parameters
	0.951	1.19915		0.951	1.00219		0.951	1.12404		0.951	1.01511		0.951	1.00584		0.951	1.0658							a	0.49	0.53	0.54				0.55	0.8	0.5
	1.141	1.12831		1.141	0.995585		1.141	1.10292		1.141	1.01555		1.141	0.977641		1.141	0.99478							b	0.018	0.034	0.028				0.0045	0.0049	0.0049
	1.331	1.11636		1.331	1.00854		1.331	1.08906		1.331	0.995866		1.331	1.02766		1.331	1.00374							c	0.055	0.1	0.05				0.07	0.05	0.02
	1.521	1.03538		1.521	0.966238		1.522	1.12881		1.522	1.02638		1.521	1.00633		1.521	0.97933							r (µm)	2.19	1.42	1.54				1.98	1.98	1.73
	1.711	1.06911		1.711	1.02375		1.712	1.17108		1.712	1.01763		1.711	1.00301		1.711	1.01036
	1.902	1.05667		1.902	1.00094		1.902	1.16212		1.902	1.01885		1.902	0.991523		1.902	0.98042
	2.092	1.09125		2.092	1.01317		2.092	1.10659		2.092	1.05776		2.092	1.01194		2.092	0.95173
	2.282	1.08541		2.282	0.989193		2.283	1.10643		2.283	1.0008		2.282	1.0118		2.282	0.99279
	2.472	1.06446		2.472	1.01007		2.473	1.1377		2.473	0.964012		2.472	1.02479		2.472	1.01723
	2.662	1.08824		2.662	0.976624		2.663	1.14048		2.663	0.956678		2.662	0.996087		2.662	1.01571
	2.852	1.08323		2.852	0.997677		2.853	1.09313		2.853	1.02082		2.852	0.949699		2.852	0.95353
	3.043	1.08863		3.043	1.02323		3.043	1.14309		3.043	1.01343		3.043	0.969686		3.043	1.02597
	3.233	1.12018		3.233	1.00663		3.234	1.02843		3.234	1.00145		3.233	0.958333		3.233	0.98735
	3.423	1.09009		3.423	1.02855		3.424	1.07241		3.424	0.974007		3.423	1.05482		3.423	1.02144
	3.613	1.05977		3.613	1.03002		3.614	1.05777		3.614	1.00226		3.613	1.00115		3.613	1.03715
	3.803	0.09203		3.803	0.054063		3.804	0.01828		3.804	0.072851		3.803	0.152263		3.803	0.03798
	3.993	0.09527		3.993	0.070863		3.994	0.0266		3.994	0.094553		3.993	0.162176		3.993	0.05383
	4.183	0.08418		4.183	0.084356		4.185	0.01731		4.185	0.095684		4.183	0.180702		4.183	0.05362
	4.374	0.11283		4.374	0.088151		4.375	0.02959		4.375	0.109878		4.374	0.168838		4.374	0.0625
	4.564	0.11731		4.564	0.092001		4.565	0.03043		4.565	0.108255		4.564	0.195198		4.564	0.06783
	4.754	0.12092		4.754	0.090518		4.755	0.0327		4.755	0.107931		4.754	0.196614		4.754	0.06307
	4.944	0.10046		4.944	0.08508		4.945	0.0258		4.945	0.113945		4.944	0.219767		4.944	0.06259
	5.134	0.11034		5.134	0.083172		5.136	0.02952		5.136	0.113127		5.134	0.215019		5.134	0.07267
	5.324	0.11811		5.324	0.089368		5.326	0.04074		5.326	0.126743		5.324	0.227145		5.324	0.09237
	5.515	0.1068		5.515	0.08522		5.516	0.03154		5.516	0.115681		5.515	0.233695		5.515	0.08274
	5.705	0.11836		5.705	0.092384		5.706	0.04116		5.706	0.133126		5.705	0.21624		5.705	0.08874
	5.895	0.09983		5.895	0.086094		5.897	0.02595		5.897	0.139021		5.895	0.222837		5.895	0.09993
	6.085	0.10751		6.085	0.09527		6.087	0.03894		6.087	0.124463		6.085	0.257315		6.085	0.09964
	6.275	0.10078		6.275	0.096106		6.277	0.03773		6.277	0.128621		6.275	0.218311		6.275	0.11724
	6.465	0.09712		6.465	0.091722		6.467	0.04635		6.467	0.131869		6.465	0.224534		6.465	0.09038
	6.656	0.08369		6.656	0.086491		6.657	0.033		6.657	0.135933		6.656	0.237851		6.656	0.1225
	6.846	0.1154		6.846	0.09622		6.848	0.0301		6.848	0.128741		6.846	0.242573		6.846	0.12399
	7.036	0.11213		7.036	0.088727		7.038	0.04862		7.038	0.143114		7.036	0.247474		7.036	0.11651
	7.226	0.12722		7.226	0.086226		7.228	0.0564		7.228	0.135601		7.226	0.246716		7.226	0.13487
	7.416	0.10412		7.416	0.085738		7.418	0.03052		7.418	0.145795		7.416	0.249928		7.416	0.11323
	7.606	0.08995		7.606	0.093689		7.608	0.07015		7.608	0.144091		7.606	0.253563		7.606	0.13753
	7.796	0.11313		7.796	0.087002		7.799	0.0344		7.799	0.146679		7.796	0.259655		7.796	0.15451
	7.987	0.12135		7.987	0.105792		7.989	0.04333		7.989	0.142399		7.987	0.258321		7.987	0.12864
	8.177	0.13873		8.177	0.096031		8.179	0.04561		8.179	0.138692		8.177	0.244554		8.177	0.14704
	8.367	0.0974		8.367	0.098705		8.369	0.04409		8.369	0.157532		8.367	0.274814		8.367	0.1516
	8.557	0.11713		8.557	0.103661		8.559	0.0402		8.559	0.158047		8.557	0.269211		8.557	0.1344
	8.747	0.11095		8.747	0.081964		8.75	0.0548		8.75	0.165845		8.747	0.259325		8.747	0.1509
	8.937	0.10957		8.937	0.096891		8.94	0.05875		8.94	0.165827		8.937	0.273688		8.937	0.15047
	9.128	0.10233		9.128	0.098869		9.13	0.04593		9.13	0.161628		9.128	0.270376		9.128	0.14933
	9.318	0.12627		9.318	0.100712		9.32	0.0448		9.32	0.164352		9.318	0.276551		9.318	0.15543
	9.508	0.12601		9.508	0.103453		9.511	0.05166		9.511	0.164551		9.508	0.283789		9.508	0.16573
	9.698	0.11239		9.698	0.092439		9.701	0.03792		9.701	0.173236		9.698	0.253553		9.698	0.16157
	9.888	0.10723		9.888	0.112138		9.891	0.04901		9.891	0.180422		9.888	0.26517		9.888	0.15967
	10.078	0.10344		10.078	0.110461		10.081	0.04518		10.081	0.162824		10.078	0.275371		10.078	0.15208
	10.269	0.11472		10.269	0.100494		10.271	0.04348		10.271	0.173996		10.269	0.276057		10.269	0.17323
	10.459	0.09782		10.459	0.10065		10.462	0.05063		10.462	0.165331		10.459	0.286426		10.459	0.14998
	10.649	0.14104		10.649	0.093686		10.652	0.05949		10.652	0.172905		10.649	0.288885		10.649	0.18167
	10.839	0.11119		10.839	0.09338		10.842	0.05374		10.842	0.169974		10.839	0.297582		10.839	0.19049
	11.029	0.12634		11.029	0.102277		11.032	0.05465		11.032	0.18071		11.029	0.299897		11.029	0.18405
	11.219	0.12292		11.219	0.098725		11.222	0.05934		11.222	0.187472		11.219	0.299789		11.219	0.16648
	11.409	0.13035		11.409	0.120411		11.413	0.06673		11.413	0.1758		11.409	0.302198		11.409	0.17937
	11.6	0.11038		11.6	0.096513		11.603	0.05269		11.603	0.16925		11.6	0.293795		11.6	0.21801
	11.79	0.0934		11.79	0.103281		11.793	0.05251		11.793	0.185778		11.79	0.307646		11.79	0.22403
	11.98	0.12523		11.98	0.11095		11.983	0.05685		11.983	0.189317		11.98	0.305776		11.98	0.20819
	12.17	0.1191		12.17	0.10268		12.173	0.04915		12.173	0.201891		12.17	0.292793		12.17	0.20258
	12.36	0.11435		12.36	0.099833		12.364	0.05186		12.364	0.184807		12.36	0.298411		12.36	0.19599
	12.55	0.1133		12.55	0.111444		12.554	0.05861		12.554	0.199782		12.55	0.310794		12.55	0.23308
	12.741	0.13528		12.741	0.096172		12.744	0.05201		12.744	0.178983		12.741	0.304591		12.741	0.2082
	12.931	0.13265		12.931	0.113378		12.934	0.07393		12.934	0.194648		12.931	0.30794		12.931	0.21978
	13.121	0.10295		13.121	0.104136		13.125	0.06155		13.125	0.194692		13.121	0.335705		13.121	0.2219
	13.311	0.12399		13.311	0.095836		13.315	0.06144		13.315	0.202747		13.311	0.300753		13.311	0.19414
	13.501	0.15614		13.501	0.106935		13.505	0.06201		13.505	0.202414		13.501	0.306317		13.501	0.23592
	13.691	0.11611		13.691	0.105677		13.695	0.05265		13.695	0.197178		13.691	0.348379		13.691	0.23907
	13.882	0.11589		13.882	0.111492		13.885	0.05871		13.885	0.201662		13.882	0.320949		13.882	0.21695
	14.072	0.13561		14.072	0.113482		14.076	0.06493		14.076	0.196291		14.072	0.305219		14.072	0.21522
	14.262	0.13245		14.262	0.098787		14.266	0.06545		14.266	0.214814		14.262	0.30471		14.262	0.22565
	14.452	0.13295		14.452	0.107045		14.456	0.0669		14.456	0.216737		14.452	0.33311		14.452	0.22536
	14.642	0.13804		14.642	0.099987		14.646	0.05587		14.646	0.223237		14.642	0.330288		14.642	0.21644
	14.832	0.12053		14.832	0.09697		14.836	0.08174		14.836	0.232509		14.832	0.344688		14.832	0.23759
	15.022	0.13846		15.022	0.110206		15.027	0.04748		15.027	0.224029		15.022	0.33036		15.022	0.2267
	15.213	0.13023		15.213	0.106227		15.217	0.0545		15.217	0.225626		15.213	0.345529		15.213	0.22722
	15.403	0.12676		15.403	0.102509		15.407	0.06127		15.407	0.197562		15.403	0.332287		15.403	0.23886
	15.593	0.12005		15.593	0.095042		15.597	0.07789		15.597	0.206676		15.593	0.347103		15.593	0.24946
	15.783	0.10942		15.783	0.113389		15.787	0.06096		15.787	0.214655		15.783	0.359736		15.783	0.23828
	15.973	0.11035		15.973	0.103272		15.978	0.06157		15.978	0.214991		15.973	0.344896		15.973	0.22758
	16.163	0.1145		16.163	0.104283		16.168	0.05526		16.168	0.218781		16.163	0.338048		16.163	0.23333
	16.354	0.14281		16.354	0.104206		16.358	0.06567		16.358	0.212144		16.354	0.329223		16.354	0.2613
	16.544	0.13593		16.544	0.108622		16.548	0.06467		16.548	0.211557		16.544	0.331328		16.544	0.25132
	16.734	0.15419		16.734	0.105007		16.739	0.05875		16.739	0.200733		16.734	0.330702		16.734	0.27279
	16.924	0.14273		16.924	0.110234		16.929	0.07343		16.929	0.218432		16.924	0.35747		16.924	0.25915
	17.114	0.13096		17.114	0.127031		17.119	0.07374		17.119	0.217867		17.114	0.372574		17.114	0.27989
	17.304	0.12389		17.304	0.100635		17.309	0.06077		17.309	0.228091		17.304	0.337027		17.304	0.25292
	17.495	0.13547		17.495	0.112094		17.499	0.04759		17.499	0.223037		17.495	0.349054		17.495	0.25059
	17.685	0.13974		17.685	0.112626		17.69	0.06626		17.69	0.216408		17.685	0.365411		17.685	0.27611
	17.875	0.1542		17.875	0.126441		17.88	0.08875		17.88	0.217732		17.875	0.339242		17.875	0.26923
	18.065	0.15062		18.065	0.115219		18.07	0.05976		18.07	0.216789		18.065	0.354916		18.065	0.27536
	18.255	0.12736		18.255	0.108139		18.26	0.06418		18.26	0.213116		18.255	0.35049		18.255	0.26982
	18.445	0.13355		18.445	0.108824		18.45	0.09719		18.45	0.215454		18.445	0.373295		18.445	0.27219
	18.635	0.13694		18.635	0.101006		18.641	0.07651		18.641	0.234588		18.635	0.363229		18.635	0.27467
	18.826	0.14003		18.826	0.106726		18.831	0.08388		18.831	0.229079		18.826	0.373902		18.826	0.28255
	19.016	0.14817		19.016	0.117913		19.021	0.06578		19.021	0.22616		19.016	0.360821		19.016	0.24593
	19.206	0.15587		19.206	0.10989		19.211	0.06624		19.211	0.236509		19.206	0.365353		19.206	0.27166
	19.396	0.14395		19.396	0.115485		19.401	0.07351		19.401	0.239077		19.396	0.367961		19.396	0.29279
	19.586	0.12856		19.586	0.122962		19.592	0.07831		19.592	0.247793		19.586	0.370861		19.586	0.26841
	19.776	0.13456		19.776	0.110772		19.782	0.07834		19.782	0.230165		19.776	0.37498		19.776	0.29226
	19.967	0.13991		19.967	0.102655		19.972	0.07764		19.972	0.232272		19.967	0.373796		19.967	0.30915
	20.157	0.1273		20.157	0.104776		20.162	0.07604		20.162	0.248392		20.157	0.366806		20.157	0.29128
	20.347	0.13757		20.347	0.10273		20.353	0.08302		20.353	0.236584		20.347	0.393493		20.347	0.29728
	20.537	0.12562		20.537	0.117645		20.543	0.06609		20.543	0.228656		20.537	0.396374		20.537	0.29997
	20.727	0.15154		20.727	0.113571		20.733	0.05244		20.733	0.248446		20.727	0.365623		20.727	0.2967
	20.917	0.11614		20.917	0.102874		20.923	0.08373		20.923	0.240162		20.917	0.373839		20.917	0.30169
	21.108	0.13379		21.108	0.121196		21.113	0.08562		21.113	0.249415		21.108	0.379411		21.108	0.31239
	21.298	0.13451		21.298	0.106961		21.304	0.08398		21.304	0.238184		21.298	0.389893		21.298	0.31702
	21.488	0.15302		21.488	0.122038		21.494	0.06652		21.494	0.236249		21.488	0.409895		21.488	0.29676
	21.678	0.14915		21.678	0.115606		21.684	0.09649		21.684	0.236332		21.678	0.383213		21.678	0.28512
	21.868	0.14442		21.868	0.114943		21.874	0.08866		21.874	0.250546		21.868	0.383496		21.868	0.28254
	22.058	0.13124		22.058	0.119263		22.064	0.08884		22.064	0.250847		22.058	0.411762		22.058	0.29424
	22.248	0.14711		22.248	0.121712		22.255	0.09459		22.255	0.256406		22.248	0.414631		22.248	0.31153
	22.439	0.15884		22.439	0.114879		22.445	0.08643		22.445	0.253095		22.439	0.38658		22.439	0.29759
	22.629	0.1444		22.629	0.119906		22.635	0.08713		22.635	0.2365		22.629	0.406493		22.629	0.2747
	22.819	0.14628		22.819	0.1187		22.825	0.07956		22.825	0.251506		22.819	0.394442		22.819	0.32254
	23.009	0.15717		23.009	0.121429		23.015	0.08708		23.015	0.262979		23.009	0.395531		23.009	0.30946
	23.199	0.15189		23.199	0.125639		23.206	0.1001		23.206	0.258181		23.199	0.384071		23.199	0.31126
	23.389	0.16108		23.389	0.115716		23.396	0.08838		23.396	0.27199		23.389	0.392504		23.389	0.33958
	23.58	0.11655		23.58	0.117459		23.586	0.08199		23.586	0.259596		23.58	0.398696		23.58	0.30597
	23.77	0.15263		23.77	0.117921		23.776	0.07354		23.776	0.2526		23.77	0.399992		23.77	0.34687
	23.96	0.13329		23.96	0.119032		23.967	0.10714		23.967	0.272961		23.96	0.390131		23.96	0.29142
	24.15	0.16032		24.15	0.120018		24.157	0.08842		24.157	0.263963		24.15	0.401032		24.15	0.31888
	24.34	0.1624		24.34	0.122521		24.347	0.08994		24.347	0.275579		24.34	0.401306		24.34	0.33142
	24.53	0.15244		24.53	0.11724		24.537	0.09529		24.537	0.27913		24.53	0.374906		24.53	0.33241
	24.721	0.16062		24.721	0.133039		24.727	0.05959		24.727	0.264328		24.721	0.409499		24.721	0.32234
	24.911	0.1236		24.911	0.127893		24.918	0.0966		24.918	0.293148		24.911	0.416556		24.911	0.31025
	25.101	0.14424		25.101	0.118557		25.108	0.09847		25.108	0.300856		25.101	0.418868		25.101	0.31326
	25.291	0.14412		25.291	0.122561		25.298	0.08728		25.298	0.263394		25.291	0.415212		25.291	0.33494
	25.481	0.13626		25.481	0.128737		25.488	0.09458		25.488	0.27365		25.481	0.4009		25.481	0.31968
	25.671	0.16295		25.671	0.125899		25.678	0.07809		25.678	0.277544		25.671	0.402417		25.671	0.34467
	25.861	0.12668		25.861	0.128944		25.869	0.0882		25.869	0.308146		25.861	0.389057		25.861	0.32659
	26.052	0.15309		26.052	0.117958		26.059	0.0944		26.059	0.311586		26.052	0.398948		26.052	0.33018
	26.242	0.13418		26.242	0.12818		26.249	0.0983		26.249	0.302905		26.242	0.421174		26.242	0.34722
	26.432	0.15498		26.432	0.141039		26.439	0.10329		26.439	0.316607		26.432	0.414482		26.432	0.33019
	26.622	0.14058		26.622	0.122154		26.629	0.09533		26.629	0.288199		26.622	0.430202		26.622	0.33156
	26.812	0.14793		26.812	0.12121		26.82	0.09012		26.82	0.28626		26.812	0.440756		26.812	0.34809
	27.002	0.15985		27.002	0.121498		27.01	0.09033		27.01	0.281962		27.002	0.410473		27.002	0.36344
	27.193	0.15873		27.193	0.119111		27.2	0.07883		27.2	0.293112		27.193	0.424837		27.193	0.31872
	27.383	0.14569		27.383	0.127541		27.39	0.09726		27.39	0.30374		27.383	0.442037		27.383	0.33959
	27.573	0.15143		27.573	0.13794		27.581	0.07662		27.581	0.279924		27.573	0.418271		27.573	0.3498
	27.763	0.15444		27.763	0.124129		27.771	0.10513		27.771	0.301536		27.763	0.439147		27.763	0.3509
	27.953	0.16872		27.953	0.130483		27.961	0.08451		27.961	0.288879		27.953	0.430209		27.953	0.3376
	28.143	0.15019		28.143	0.113769		28.151	0.1118		28.151	0.284748		28.143	0.418361		28.143	0.33172
	28.334	0.17386		28.334	0.130055		28.341	0.11262		28.341	0.291792		28.334	0.422515		28.334	0.3642
	28.524	0.1865		28.524	0.121755		28.532	0.08478		28.532	0.291678		28.524	0.4369		28.524	0.34853
	28.714	0.16673		28.714	0.128536		28.722	0.09412		28.722	0.296015		28.714	0.413184		28.714	0.37302
	28.904	0.17284		28.904	0.127818		28.912	0.09626		28.912	0.323363		28.904	0.429949		28.904	0.365
	29.094	0.13622		29.094	0.121262		29.102	0.09069		29.102	0.290652		29.094	0.413279		29.094	0.32858
	29.284	0.18991		29.284	0.12911		29.292	0.05022		29.292	0.289724		29.284	0.424923		29.284	0.34226
	29.474	0.14368		29.474	0.133179		29.483	0.10766		29.483	0.301117		29.474	0.420613		29.474	0.35386
	29.665	0.1371		29.665	0.126103		29.673	0.09188		29.673	0.296819		29.665	0.445625		29.665	0.35795
	29.855	0.17855		29.855	0.12116		29.863	0.12411		29.863	0.279079		29.855	0.416381		29.855	0.31763
	30.045	0.14624		30.045	0.123879		30.053	0.08493		30.053	0.298231		30.045	0.428198		30.045	0.32866
	30.235	0.16224		30.235	0.124991		30.243	0.09185		30.243	0.317172		30.235	0.453897		30.235	0.35602
	30.425	0.15603		30.425	0.121478		30.434	0.12289		30.434	0.301843		30.425	0.428299		30.425	0.35407
	30.615	0.15259		30.615	0.138284		30.624	0.08844		30.624	0.305369		30.615	0.429251		30.615	0.37114
	30.806	0.14291		30.806	0.130101		30.814	0.09302		30.814	0.296499		30.806	0.439138		30.806	0.35903
	30.996	0.16979		30.996	0.130405		31.004	0.11181		31.004	0.283946		30.996	0.455023		30.996	0.33906
	31.186	0.16355		31.186	0.132738		31.195	0.12368		31.195	0.296957		31.186	0.436239		31.186	0.34709
	31.376	0.14537		31.376	0.137897		31.385	0.12583		31.385	0.316186		31.376	0.429815		31.376	0.34561
	31.566	0.17308		31.566	0.135713		31.575	0.08559		31.575	0.300263		31.566	0.449375		31.566	0.36921
	31.756	0.17063		31.756	0.133304		31.765	0.10087		31.765	0.311113		31.756	0.434753		31.756	0.38194
	31.947	0.16679		31.947	0.134961		31.955	0.11728		31.955	0.295253		31.947	0.454056		31.947	0.35622
	32.137	0.16924		32.137	0.129153		32.146	0.11094		32.146	0.324793		32.137	0.433732		32.137	0.35395
	32.327	0.15599		32.327	0.14273		32.336	0.07933		32.336	0.292825		32.327	0.436341		32.327	0.37278
	32.517	0.17694		32.517	0.13495		32.526	0.10267		32.526	0.292602		32.517	0.449548		32.517	0.35456
	32.707	0.17914		32.707	0.122051		32.716	0.10069		32.716	0.297549		32.707	0.434837		32.707	0.37821
	32.897	0.1543		32.897	0.120277		32.906	0.08206		32.906	0.300462		32.897	0.435747		32.897	0.36472
	33.087	0.15779		33.087	0.119567		33.097	0.12116		33.097	0.295277		33.087	0.449438		33.087	0.39505
	33.278	0.17924		33.278	0.138023		33.287	0.10674		33.287	0.285405		33.278	0.471978		33.278	0.36566
	33.468	0.14901		33.468	0.122348		33.477	0.09606		33.477	0.303119		33.468	0.456526		33.468	0.37022
	33.658	0.16621		33.658	0.130611		33.667	0.11202		33.667	0.313589		33.658	0.447275		33.658	0.37445
	33.848	0.17284		33.848	0.136334		33.857	0.08196		33.857	0.303915		33.848	0.469854		33.848	0.37084
	34.038	0.17855		34.038	0.123642		34.048	0.11044		34.048	0.316152		34.038	0.447795		34.038	0.38615
	34.228	0.16372		34.228	0.147083		34.238	0.12064		34.238	0.293273		34.228	0.458945		34.228	0.35665
	34.419	0.16683		34.419	0.12859		34.428	0.10938		34.428	0.29406		34.419	0.474868		34.419	0.40381
	34.609	0.18867		34.609	0.127883		34.618	0.12598		34.618	0.320178		34.609	0.422348		34.609	0.39783
	34.799	0.18027		34.799	0.140657		34.809	0.1019		34.809	0.297212		34.799	0.476547		34.799	0.38201
	34.989	0.1732		34.989	0.135635		34.999	0.10441		34.999	0.308695		34.989	0.463513		34.989	0.41537
	35.179	0.17551		35.179	0.134872		35.189	0.11136		35.189	0.319897		35.179	0.470939		35.179	0.37921
	35.369	0.16908		35.369	0.142551		35.379	0.11598		35.379	0.32448		35.369	0.463872		35.369	0.37576
	35.56	0.13412		35.56	0.144		35.569	0.10985		35.569	0.330315		35.56	0.483613		35.56	0.38375
	35.75	0.16253		35.75	0.125774		35.76	0.10558		35.76	0.32728		35.75	0.472345		35.75	0.39247
	35.94	0.13845		35.94	0.140479		35.95	0.11426		35.95	0.293972		35.94	0.435941		35.94	0.37724
	36.13	0.17275		36.13	0.147953		36.14	0.11602		36.14	0.30851		36.13	0.464446		36.13	0.4342
	36.32	0.16222		36.32	0.13597		36.33	0.11422		36.33	0.326616		36.32	0.469934		36.32	0.39114
	36.51	0.19892		36.51	0.13246		36.52	0.10924		36.52	0.323149		36.51	0.446466		36.51	0.3943
	36.7	0.17844		36.7	0.141001		36.711	0.11657		36.711	0.303652		36.7	0.438654		36.7	0.37151
	36.891	0.16965		36.891	0.130616		36.901	0.13456		36.901	0.306243		36.891	0.475267		36.891	0.36167
	37.081	0.17604		37.081	0.136722		37.091	0.13391		37.091	0.31375		37.081	0.472304		37.081	0.39616
	37.271	0.18018		37.271	0.130726		37.281	0.14412		37.281	0.297981		37.271	0.451288		37.271	0.43067
	37.461	0.18656		37.461	0.12994		37.471	0.1229		37.471	0.318027		37.461	0.473006		37.461	0.3829
	37.651	0.1716		37.651	0.120785		37.662	0.16132		37.662	0.313277		37.651	0.477999		37.651	0.35798
	37.841	0.16365		37.841	0.136424		37.852	0.12493		37.852	0.314424		37.841	0.469853		37.841	0.37354
	38.032	0.1596		38.032	0.141486		38.042	0.10367		38.042	0.324022		38.032	0.488456		38.032	0.37745
	38.222	0.18788		38.222	0.141913		38.232	0.12672		38.232	0.307545		38.222	0.473167		38.222	0.42292
	38.412	0.18532		38.412	0.138907		38.423	0.11103		38.423	0.310773		38.412	0.475784		38.412	0.39618
	38.602	0.20568		38.602	0.13165		38.613	0.15147		38.613	0.320183		38.602	0.44912		38.602	0.39199
	38.792	0.14281		38.792	0.141272		38.803	0.139		38.803	0.316617		38.792	0.453679		38.792	0.42026
	38.982	0.20541		38.982	0.146818		38.993	0.10529		38.993	0.305678		38.982	0.488046		38.982	0.40812
	39.173	0.1631		39.173	0.137045		39.183	0.11791		39.183	0.305499		39.173	0.490947		39.173	0.43019
	39.363	0.18141		39.363	0.135392		39.374	0.14027		39.374	0.309892		39.363	0.506189		39.363	0.41907
	39.553	0.15152		39.553	0.135849		39.564	0.1166		39.564	0.320854		39.553	0.466458		39.553	0.39961
	39.743	0.18231		39.743	0.146633		39.754	0.1353		39.754	0.297888		39.743	0.466891		39.743	0.41422
	39.933	0.15315		39.933	0.14059		39.944	0.11371		39.944	0.317176		39.933	0.490072		39.933	0.41259
	40.123	0.2281		40.123	0.134331		40.134	0.11614		40.134	0.322447		40.123	0.464775		40.123	0.38614
	40.313	0.16989		40.313	0.137135		40.325	0.10373		40.325	0.323493		40.313	0.496818		40.313	0.42188
	40.504	0.18659		40.504	0.148049		40.515	0.11697		40.515	0.319506		40.504	0.475975		40.504	0.40157
	40.694	0.18665		40.694	0.139444		40.705	0.09693		40.705	0.321274		40.694	0.488983		40.694	0.40281
	40.884	0.17694		40.884	0.150582		40.895	0.10436		40.895	0.330014		40.884	0.474628		40.884	0.36461
	41.074	0.21799		41.074	0.133806		41.085	0.1241		41.085	0.341562		41.074	0.501341		41.074	0.42118
	41.264	0.22179		41.264	0.137032		41.276	0.11566		41.276	0.309733		41.264	0.458656		41.264	0.37693
	41.454	0.16243		41.454	0.124871		41.466	0.10281		41.466	0.33738		41.454	0.483863		41.454	0.38327
	41.645	0.18748		41.645	0.158098		41.656	0.13036		41.656	0.325983		41.645	0.465338		41.645	0.43661
	41.835	0.18034		41.835	0.147442		41.846	0.1365		41.846	0.337404		41.835	0.484405		41.835	0.40299
	42.025	0.18317		42.025	0.150369		42.037	0.12258		42.037	0.319742		42.025	0.505605		42.025	0.40065
	42.215	0.18621		42.215	0.131758		42.227	0.11669		42.227	0.325967		42.215	0.473332		42.215	0.41077
	42.405	0.18666		42.405	0.147162		42.417	0.10948		42.417	0.320164		42.405	0.469655		42.405	0.39792
	42.595	0.18301		42.595	0.144271		42.607	0.11228		42.607	0.336139		42.595	0.48985		42.595	0.42631
	42.786	0.20607		42.786	0.151563		42.797	0.11713		42.797	0.319234		42.786	0.493055		42.786	0.41484
	42.976	0.16643		42.976	0.154656		42.988	0.11463		42.988	0.322384		42.976	0.466476		42.976	0.39913
	43.166	0.20952		43.166	0.143812		43.178	0.13039		43.178	0.329994		43.166	0.476063		43.166	0.41332
	43.356	0.18201		43.356	0.155367		43.368	0.12627		43.368	0.32522		43.356	0.476131		43.356	0.392
	43.546	0.17982		43.546	0.167753		43.558	0.10497		43.558	0.327046		43.546	0.493409		43.546	0.41667
	43.736	0.19258		43.736	0.176908		43.748	0.12886		43.748	0.314223		43.736	0.489523		43.736	0.39529
	43.926	0.20865		43.926	0.158859		43.939	0.12492		43.939	0.315796		43.926	0.478429		43.926	0.42149
	44.117	0.18728		44.117	0.154475		44.129	0.15529		44.129	0.329028		44.117	0.516555		44.117	0.42438
	44.307	0.2017		44.307	0.174731		44.319	0.14685		44.319	0.317088		44.307	0.467531		44.307	0.40167
	44.497	0.16942		44.497	0.156533		44.509	0.12098		44.509	0.3336		44.497	0.475855		44.497	0.4166
	44.687	0.19252		44.687	0.174583		44.699	0.13363		44.699	0.354128		44.687	0.490871		44.687	0.41243
	44.877	0.19116		44.877	0.157395		44.89	0.13617		44.89	0.340694		44.877	0.511772		44.877	0.42488
	45.067	0.18833		45.067	0.172442		45.08	0.12293		45.08	0.323033		45.067	0.479145		45.067	0.43902
	45.258	0.20706		45.258	0.162995		45.27	0.13615		45.27	0.359295		45.258	0.486504		45.258	0.43189
	45.448	0.2125		45.448	0.162744		45.46	0.1199		45.46	0.338921		45.448	0.508175		45.448	0.44088
	45.638	0.20722		45.638	0.160835		45.651	0.12748		45.651	0.332889		45.638	0.497421		45.638	0.41973
	45.828	0.20247		45.828	0.167455		45.841	0.14724		45.841	0.348217		45.828	0.507431		45.828	0.42309
	46.018	0.17985		46.018	0.161716		46.031	0.1105		46.031	0.33798		46.018	0.505548		46.018	0.45778
	46.208	0.21222		46.208	0.155676		46.221	0.14073		46.221	0.320661		46.208	0.490265		46.208	0.39509
	46.399	0.19336		46.399	0.168977		46.411	0.12727		46.411	0.347671		46.399	0.499393		46.399	0.45175
	46.589	0.19926		46.589	0.168868		46.602	0.12103		46.602	0.327601		46.589	0.519463		46.589	0.42728
	46.779	0.21139		46.779	0.159048		46.792	0.12572		46.792	0.34751		46.779	0.5136		46.779	0.41044
	46.969	0.21224		46.969	0.172566		46.982	0.15732		46.982	0.332801		46.969	0.51328		46.969	0.42939
	47.159	0.20027		47.159	0.162527		47.172	0.10966		47.172	0.338728		47.159	0.479666		47.159	0.4194
	47.349	0.18394		47.349	0.174433		47.362	0.13105		47.362	0.344576		47.349	0.47945		47.349	0.44054
	47.539	0.19111		47.539	0.16975		47.553	0.1077		47.553	0.320516		47.539	0.498978		47.539	0.43403
	47.73	0.19814		47.73	0.17247		47.743	0.14484		47.743	0.33962		47.73	0.506664		47.73	0.41972
	47.92	0.21403		47.92	0.177835		47.933	0.16762		47.933	0.34583		47.92	0.516493		47.92	0.43108
	48.11	0.18401		48.11	0.174771		48.123	0.12582		48.123	0.314615		48.11	0.474034		48.11	0.45973
	48.3	0.19177		48.3	0.175762		48.313	0.14733		48.313	0.317736		48.3	0.499852		48.3	0.43473
	48.49	0.18555		48.49	0.181976		48.504	0.1128		48.504	0.353443		48.49	0.510685		48.49	0.42653
	48.68	0.19436		48.68	0.182028		48.694	0.12091		48.694	0.340093		48.68	0.512198		48.68	0.4503
	48.871	0.19929		48.871	0.164746		48.884	0.15492		48.884	0.355789		48.871	0.506666		48.871	0.418
	49.061	0.20224		49.061	0.195225		49.074	0.15568		49.074	0.334384		49.061	0.489498		49.061	0.47143
	49.251	0.17939		49.251	0.174214		49.265	0.15807		49.265	0.335832		49.251	0.503985		49.251	0.42908
	49.441	0.22425		49.441	0.187002		49.455	0.12705		49.455	0.352299		49.441	0.507835		49.441	0.44212
	49.631	0.20926		49.631	0.196988		49.645	0.14138		49.645	0.34748		49.631	0.514791		49.631	0.45582
	49.821	0.21458		49.821	0.169728		49.835	0.12438		49.835	0.344917		49.821	0.53618		49.821	0.47356
	50.012	0.19323		50.012	0.188248		50.025	0.15772		50.025	0.353094		50.012	0.497564		50.012	0.46428
	50.202	0.20014		50.202	0.19457		50.216	0.12825		50.216	0.338169		50.202	0.50449		50.202	0.46413
	50.392	0.18605		50.392	0.191977		50.406	0.12604		50.406	0.338507		50.392	0.491732		50.392	0.45257
	50.582	0.22235		50.582	0.194367		50.596	0.14212		50.596	0.330806		50.582	0.526487		50.582	0.43257
	50.772	0.20417		50.772	0.191121		50.786	0.13455		50.786	0.360448		50.772	0.497905		50.772	0.44634
	50.962	0.20217		50.962	0.183423		50.976	0.12617		50.976	0.359958		50.962	0.508195		50.962	0.45347
	51.152	0.23081		51.152	0.181882		51.167	0.13611		51.167	0.340704		51.152	0.503185		51.152	0.43111
	51.343	0.21515		51.343	0.192029		51.357	0.1469		51.357	0.37883		51.343	0.503365		51.343	0.43965
	51.533	0.18718		51.533	0.203272		51.547	0.14162		51.547	0.325668		51.533	0.500963		51.533	0.45238
	51.723	0.23311		51.723	0.198869		51.737	0.13718		51.737	0.358311		51.723	0.506927		51.723	0.4298
	51.913	0.20578		51.913	0.196412		51.927	0.12409		51.927	0.340412		51.913	0.528554		51.913	0.44585
	52.103	0.19099		52.103	0.184257		52.118	0.13586		52.118	0.340219		52.103	0.493577		52.103	0.43479
	52.293	0.19987		52.293	0.18866		52.308	0.10977		52.308	0.346829		52.293	0.534052		52.293	0.43995
	52.484	0.18215		52.484	0.204232		52.498	0.13779		52.498	0.353364		52.484	0.498379		52.484	0.4547
	52.674	0.2308		52.674	0.187808		52.688	0.1255		52.688	0.354745		52.674	0.518969		52.674	0.44744
	52.864	0.1871		52.864	0.213208		52.879	0.14247		52.879	0.35406		52.864	0.519072		52.864	0.45576
	53.054	0.25469		53.054	0.197159		53.069	0.15235		53.069	0.336693		53.054	0.510463		53.054	0.43004
	53.244	0.19951		53.244	0.204438		53.259	0.13098		53.259	0.351886		53.244	0.546019		53.244	0.41427
	53.434	0.21859		53.434	0.200609		53.449	0.12854		53.449	0.32947		53.434	0.495972		53.434	0.40918
	53.625	0.23923		53.625	0.198288		53.639	0.13408		53.639	0.333638		53.625	0.502982		53.625	0.4828
	53.815	0.2045		53.815	0.20541		53.83	0.152		53.83	0.325128		53.815	0.504519		53.815	0.43502
	54.005	0.21173		54.005	0.213319		54.02	0.14896		54.02	0.354587		54.005	0.507494		54.005	0.45337
	54.195	0.19751		54.195	0.205792		54.21	0.14013		54.21	0.340665		54.195	0.48498		54.195	0.4769
	54.385	0.21498		54.385	0.203387		54.4	0.12261		54.4	0.373689		54.385	0.497193		54.385	0.39602
	54.575	0.21414		54.575	0.197007		54.59	0.14498		54.59	0.334762		54.575	0.522086		54.575	0.47723
	54.765	0.1896		54.765	0.205656		54.781	0.17313		54.781	0.334994		54.765	0.502877		54.765	0.42859
	54.956	0.23078		54.956	0.209942		54.971	0.14321		54.971	0.358632		54.956	0.500337		54.956	0.46101
	55.146	0.19609		55.146	0.196982		55.161	0.12729		55.161	0.352876		55.146	0.509947		55.146	0.45747
	55.336	0.23811		55.336	0.203754		55.351	0.12871		55.351	0.370119		55.336	0.49988		55.336	0.44937
	55.526	0.2058		55.526	0.215913		55.541	0.14578		55.541	0.334528		55.526	0.51562		55.526	0.43972
	55.716	0.18742		55.716	0.220605		55.732	0.1527		55.732	0.338157		55.716	0.529278		55.716	0.45995
	55.906	0.19357		55.906	0.213823		55.922	0.12882		55.922	0.344863		55.906	0.514065		55.906	0.48525
	56.097	0.24926		56.097	0.218396		56.112	0.15046		56.112	0.349434		56.097	0.490705		56.097	0.43858
	56.287	0.23171		56.287	0.21044		56.302	0.16143		56.302	0.354439		56.287	0.592156		56.287	0.44664
	56.477	0.19108		56.477	0.221359		56.493	0.16032		56.493	0.352224		56.477	0.516917		56.477	0.47451
	56.667	0.19714		56.667	0.226311		56.683	0.14865		56.683	0.333503		56.667	0.496157		56.667	0.41724
	56.857	0.22125		56.857	0.2106		56.873	0.12978		56.873	0.355401		56.857	0.52376		56.857	0.44252
	57.047	0.22632		57.047	0.217617		57.063	0.1284		57.063	0.36535		57.047	0.507996		57.047	0.43757
	57.238	0.19928		57.238	0.222378		57.253	0.14436		57.253	0.343599		57.238	0.525637		57.238	0.45425
	57.428	0.22041		57.428	0.21842		57.444	0.11523		57.444	0.338497		57.428	0.523618		57.428	0.44552
	57.618	0.19672		57.618	0.210557		57.634	0.1681		57.634	0.376064		57.618	0.490651		57.618	0.47221
	57.808	0.23005		57.808	0.223144		57.824	0.16622		57.824	0.377115		57.808	0.525453		57.808	0.42629
	57.998	0.22898		57.998	0.22998		58.014	0.15006		58.014	0.365713		57.998	0.535032		57.998	0.44712
	58.188	0.24086		58.188	0.228128		58.204	0.14508		58.204	0.350342		58.188	0.534146		58.188	0.46305
	58.378	0.2172		58.378	0.216813		58.395	0.14586		58.395	0.345906		58.378	0.53082		58.378	0.45147
	58.569	0.22371		58.569	0.236157		58.585	0.1286		58.585	0.353499		58.569	0.556933		58.569	0.43275
	58.759	0.20885		58.759	0.231786		58.775	0.1409		58.775	0.344972		58.759	0.536329		58.759	0.43625
	58.949	0.22761		58.949	0.21467		58.965	0.1452		58.965	0.367436		58.949	0.537237		58.949	0.45887
	59.139	0.23291		59.139	0.21654		59.155	0.13887		59.155	0.368019		59.139	0.517526		59.139	0.46678
	59.329	0.21469		59.329	0.240681		59.346	0.14542		59.346	0.359272		59.329	0.534007		59.329	0.42768
	59.519	0.21896		59.519	0.237669		59.536	0.13007		59.536	0.346891		59.519	0.515945		59.519	0.4638
	59.71	0.19684		59.71	0.226806		59.726	0.16583		59.726	0.361172		59.71	0.535485		59.71	0.46475
	59.9	0.17752		59.9	0.224541		59.916	0.15011		59.916	0.359295		59.9	0.529057		59.9	0.47389
	60.09	0.19092		60.09	0.249793		60.107	0.12607		60.107	0.36661		60.09	0.528902		60.09	0.46498
	60.28	0.20841		60.28	0.221298		60.297	0.16498		60.297	0.358018		60.28	0.53086		60.28	0.48853
	60.47	0.23838		60.47	0.229384		60.487	0.15281		60.487	0.380283		60.47	0.531052		60.47	0.45567
	60.66	0.2311		60.66	0.22688		60.677	0.149		60.677	0.340503		60.66	0.517631		60.66	0.46765
	60.851	0.20302		60.851	0.229172		60.867	0.17076		60.867	0.357243		60.851	0.511345		60.851	0.47395
	61.041	0.21527		61.041	0.245967		61.058	0.14405		61.058	0.351141		61.041	0.539528		61.041	0.42534
	61.231	0.21511		61.231	0.233767		61.248	0.14575		61.248	0.377272		61.231	0.50805		61.231	0.45792
	61.421	0.25953		61.421	0.247989		61.438	0.13767		61.438	0.348671		61.421	0.543325		61.421	0.43896
	61.611	0.21851		61.611	0.263748		61.628	0.14342		61.628	0.357069		61.611	0.543353		61.611	0.47373
	61.801	0.2466		61.801	0.247577		61.818	0.15867		61.818	0.354028		61.801	0.573067		61.801	0.43798
	61.991	0.23282		61.991	0.244909		62.009	0.15147		62.009	0.35836		61.991	0.542464		61.991	0.47605
	62.182	0.23502		62.182	0.24623		62.199	0.15473		62.199	0.364895		62.182	0.563141		62.182	0.48586
	62.372	0.19599		62.372	0.232585		62.389	0.14812		62.389	0.372174		62.372	0.516044		62.372	0.45151
	62.562	0.21425		62.562	0.255882		62.579	0.14748		62.579	0.3978		62.562	0.553306		62.562	0.46332
	62.752	0.23256		62.752	0.249049		62.769	0.15736		62.769	0.361817		62.752	0.534997		62.752	0.46863
	62.942	0.23823		62.942	0.250775		62.96	0.19199		62.96	0.370245		62.942	0.52769		62.942	0.47964
	63.132	0.21139		63.132	0.220084		63.15	0.1687		63.15	0.324537		63.132	0.539958		63.132	0.49686
	63.323	0.26069		63.323	0.248665		63.34	0.15066		63.34	0.375136		63.323	0.527084		63.323	0.44244
	63.513	0.23697		63.513	0.240177		63.53	0.16018		63.53	0.36086		63.513	0.533051		63.513	0.47897
	63.703	0.24135		63.703	0.245022		63.721	0.15163		63.721	0.387499		63.703	0.504353		63.703	0.47719
	63.893	0.19848		63.893	0.243418		63.911	0.16763		63.911	0.379258		63.893	0.546755		63.893	0.49295
	64.083	0.21061		64.083	0.26387		64.101	0.1488		64.101	0.404709		64.083	0.567053		64.083	0.48375
	64.273	0.25753		64.273	0.235334		64.291	0.17088		64.291	0.397761		64.273	0.543718		64.273	0.47437
	64.464	0.19326		64.464	0.254236		64.481	0.18209		64.481	0.397859		64.464	0.516964		64.464	0.46192
	64.654	0.23961		64.654	0.260218		64.672	0.16487		64.672	0.374232		64.654	0.511367		64.654	0.45562
	64.844	0.22623		64.844	0.245391		64.862	0.14401		64.862	0.38388		64.844	0.546077		64.844	0.44318
	65.034	0.22451		65.034	0.253982		65.052	0.15928		65.052	0.404787		65.034	0.539222		65.034	0.47826
	65.224	0.21623		65.224	0.252087		65.242	0.16638		65.242	0.390748		65.224	0.549414		65.224	0.43361
	65.414	0.21426		65.414	0.265465		65.432	0.19137		65.432	0.402291		65.414	0.518763		65.414	0.46686
	65.604	0.25358		65.604	0.267465		65.623	0.12601		65.623	0.388227		65.604	0.526937		65.604	0.48177
	65.795	0.20877		65.795	0.252855		65.813	0.16184		65.813	0.377263		65.795	0.555388		65.795	0.48731
	65.985	0.25656		65.985	0.243187		66.003	0.13109		66.003	0.38521		65.985	0.559134		65.985	0.46183
	66.175	0.22278		66.175	0.273993		66.193	0.16388		66.193	0.382889		66.175	0.532475		66.175	0.47983
	66.365	0.22874		66.365	0.26599		66.383	0.17834		66.383	0.38257		66.365	0.587047		66.365	0.45314
	66.555	0.20792		66.555	0.250002		66.574	0.15803		66.574	0.402053		66.555	0.508237		66.555	0.46951
	66.745	0.23176		66.745	0.277604		66.764	0.1572		66.764	0.395003		66.745	0.550047		66.745	0.48527
	66.936	0.21329		66.936	0.260591		66.954	0.16431		66.954	0.377669		66.936	0.543292		66.936	0.45945
	67.126	0.2353		67.126	0.268305		67.144	0.16931		67.144	0.355508		67.126	0.563116		67.126	0.44702
	67.316	0.22746		67.316	0.255095		67.335	0.16117		67.335	0.38918		67.316	0.550825		67.316	0.47946
	67.506	0.23398		67.506	0.270796		67.525	0.1816		67.525	0.36215		67.506	0.528323		67.506	0.48061
	67.696	0.25918		67.696	0.260692		67.715	0.16118		67.715	0.390973		67.696	0.539504		67.696	0.43682
	67.886	0.2653		67.886	0.270911		67.905	0.18863		67.905	0.397032		67.886	0.540098		67.886	0.47133
	68.077	0.24005		68.077	0.277874		68.095	0.18196		68.095	0.358534		68.077	0.581997		68.077	0.47902
	68.267	0.24032		68.267	0.271978		68.286	0.1692		68.286	0.379556		68.267	0.55506		68.267	0.49548
	68.457	0.19781		68.457	0.269806		68.476	0.16864		68.476	0.38551		68.457	0.508536		68.457	0.46049
	68.647	0.23074		68.647	0.281972		68.666	0.17092		68.666	0.406232		68.647	0.567988		68.647	0.49949
	68.837	0.26472		68.837	0.284141		68.856	0.17382		68.856	0.412005		68.837	0.540341		68.837	0.47535
	69.027	0.22538		69.027	0.2688		69.046	0.14778		69.046	0.401925		69.027	0.559202		69.027	0.49067
	69.217	0.21091		69.217	0.269627		69.237	0.18634		69.237	0.388957		69.217	0.520407		69.217	0.48146
	69.408	0.21325		69.408	0.274486		69.427	0.17648		69.427	0.382555		69.408	0.568476		69.408	0.48735
	69.598	0.21677		69.598	0.274215		69.617	0.15994		69.617	0.411763		69.598	0.552448		69.598	0.47726
	69.788	0.27463		69.788	0.251579		69.807	0.17834		69.807	0.384351		69.788	0.568199		69.788	0.4841
	69.978	0.20469		69.978	0.281767		69.997	0.16242		69.997	0.40875		69.978	0.541838		69.978	0.49486
	70.168	0.21748		70.168	0.257764		70.188	0.16528		70.188	0.388619		70.168	0.544604		70.168	0.50449
	70.358	0.23929		70.358	0.269984		70.378	0.21328		70.378	0.38763		70.358	0.572611		70.358	0.47993
	70.549	0.22351		70.549	0.276007		70.568	0.17677		70.568	0.377875		70.549	0.542839		70.549	0.4793
	70.739	0.23106		70.739	0.283869		70.758	0.19182		70.758	0.406374		70.739	0.554469		70.739	0.45886
	70.929	0.24995		70.929	0.280819		70.949	0.17007		70.949	0.350997		70.929	0.567281		70.929	0.47676
	71.119	0.24502		71.119	0.28198		71.139	0.17283		71.139	0.376045		71.119	0.551111		71.119	0.48835
	71.309	0.24602		71.309	0.306044		71.329	0.16289		71.329	0.413063		71.309	0.562608		71.309	0.45047
	71.499	0.23629		71.499	0.285966		71.519	0.16512		71.519	0.380032		71.499	0.588228		71.499	0.49918
	71.69	0.25495		71.69	0.282476		71.709	0.18473		71.709	0.376214		71.69	0.575551		71.69	0.44295
	71.88	0.22272		71.88	0.300438		71.9	0.16679		71.9	0.368842		71.88	0.534121		71.88	0.48043
	72.07	0.25663		72.07	0.271342		72.09	0.17499		72.09	0.39038		72.07	0.578942		72.07	0.45622
	72.26	0.2352		72.26	0.266131		72.28	0.15801		72.28	0.38942		72.26	0.578696		72.26	0.46417
	72.45	0.23462		72.45	0.281969		72.47	0.17293		72.47	0.37988		72.45	0.546388		72.45	0.50344
	72.64	0.25742		72.64	0.289458		72.66	0.17765		72.66	0.375678		72.64	0.562067		72.64	0.47608
	72.83	0.25996		72.83	0.296572		72.851	0.164		72.851	0.386992		72.83	0.551136		72.83	0.51614
	73.021	0.21419		73.021	0.31332		73.041	0.16894		73.041	0.369783		73.021	0.558482		73.021	0.5103
	73.211	0.20361		73.211	0.295127		73.231	0.1692		73.231	0.41047		73.211	0.558057		73.211	0.48822
	73.401	0.23006		73.401	0.300418		73.421	0.16434		73.421	0.403124		73.401	0.590188		73.401	0.48133
	73.591	0.22573		73.591	0.280757		73.611	0.17788		73.611	0.410529		73.591	0.559606		73.591	0.47244
	73.781	0.26083		73.781	0.305833		73.802	0.16137		73.802	0.39961		73.781	0.581056		73.781	0.48321
	73.971	0.23971		73.971	0.279042		73.992	0.1611		73.992	0.37496		73.971	0.600616		73.971	0.50842
	74.162	0.21878		74.162	0.28837		74.182	0.15093		74.182	0.391051		74.162	0.555997		74.162	0.4797
	74.352	0.22832		74.352	0.288998		74.372	0.16106		74.372	0.390302		74.352	0.547864		74.352	0.45092
	74.542	0.23269		74.542	0.287279		74.563	0.18485		74.563	0.37436		74.542	0.572857		74.542	0.48335
	74.732	0.23398		74.732	0.303054		74.753	0.18112		74.753	0.404888		74.732	0.528217		74.732	0.50513
	74.922	0.25355		74.922	0.295754		74.943	0.16944		74.943	0.386965		74.922	0.574378		74.922	0.50002
	75.112	0.28535		75.112	0.297413		75.133	0.16133		75.133	0.384349		75.112	0.545745		75.112	0.4772
	75.303	0.25945		75.303	0.286611		75.323	0.19801		75.323	0.379734		75.303	0.557345		75.303	0.45482
	75.493	0.24125		75.493	0.30059		75.514	0.18715		75.514	0.408718		75.493	0.570861		75.493	0.45592
	75.683	0.2209		75.683	0.304403		75.704	0.16399		75.704	0.378425		75.683	0.561921		75.683	0.48317
	75.873	0.23555		75.873	0.294148		75.894	0.16571		75.894	0.415776		75.873	0.591478		75.873	0.46713
	76.063	0.23771		76.063	0.306659		76.084	0.21419		76.084	0.408823		76.063	0.583044		76.063	0.4813
	76.253	0.23432		76.253	0.298724		76.274	0.16904		76.274	0.405555		76.253	0.551523		76.253	0.48514
	76.443	0.25513		76.443	0.313372		76.465	0.18819		76.465	0.410217		76.443	0.57538		76.443	0.4928
	76.634	0.24435		76.634	0.320186		76.655	0.19035		76.655	0.410667		76.634	0.55569		76.634	0.51767
	76.824	0.23577		76.824	0.324178		76.845	0.1569		76.845	0.408826		76.824	0.561538		76.824	0.48249
	77.014	0.24464		77.014	0.312259		77.035	0.19689		77.035	0.414719		77.014	0.56352		77.014	0.49687
	77.204	0.24232		77.204	0.314626		77.225	0.18271		77.225	0.398305		77.204	0.54404		77.204	0.46442
	77.394	0.24127		77.394	0.303839		77.416	0.19448		77.416	0.416685		77.394	0.569713		77.394	0.4961
	77.584	0.2394		77.584	0.326159		77.606	0.18095		77.606	0.413609		77.584	0.591359		77.584	0.47686
	77.775	0.24582		77.775	0.285899		77.796	0.20243		77.796	0.408851		77.775	0.535049		77.775	0.50313
	77.965	0.21672		77.965	0.301305		77.986	0.19908		77.986	0.382967		77.965	0.593097		77.965	0.51859
	78.155	0.23189		78.155	0.310412		78.177	0.19716		78.177	0.393862		78.155	0.593529		78.155	0.49732
	78.345	0.24104		78.345	0.304964		78.367	0.17391		78.367	0.395715		78.345	0.572745		78.345	0.48851
	78.535	0.23462		78.535	0.322746		78.557	0.17264		78.557	0.432888		78.535	0.568417		78.535	0.50552
	78.725	0.24203		78.725	0.320306		78.747	0.17973		78.747	0.399928		78.725	0.563701		78.725	0.51204
	78.916	0.23724		78.916	0.313802		78.937	0.16351		78.937	0.386004		78.916	0.57299		78.916	0.50707
	79.106	0.25651		79.106	0.318791		79.128	0.16871		79.128	0.411828		79.106	0.566135		79.106	0.46609
	79.296	0.22778		79.296	0.312654		79.318	0.16747		79.318	0.438566		79.296	0.606066		79.296	0.46974
	79.486	0.26693		79.486	0.320154		79.508	0.21472		79.508	0.428626		79.486	0.580341		79.486	0.48064
	79.676	0.22138		79.676	0.313298		79.698	0.17904		79.698	0.411875		79.676	0.558641		79.676	0.48441
	79.866	0.26794		79.866	0.302198		79.888	0.18849		79.888	0.393675		79.866	0.533081		79.866	0.48097
	80.056	0.24426		80.056	0.298931		80.079	0.21681		80.079	0.415332		80.056	0.539036		80.056	0.47632
	80.247	0.2929		80.247	0.306097		80.269	0.18784		80.269	0.422282		80.247	0.564077		80.247	0.46842
	80.437	0.23429		80.437	0.313244		80.459	0.17598		80.459	0.418155		80.437	0.553905		80.437	0.5236
	80.627	0.25414		80.627	0.317169		80.649	0.18004		80.649	0.415501		80.627	0.577755		80.627	0.46197
	80.817	0.24159		80.817	0.305508		80.839	0.16097		80.839	0.423478		80.817	0.57487		80.817	0.50018
	81.007	0.26091		81.007	0.299176		81.03	0.1873		81.03	0.433577		81.007	0.559898		81.007	0.48898
	81.197	0.23612		81.197	0.320149		81.22	0.1936		81.22	0.453554		81.197	0.574966		81.197	0.4805
	81.388	0.25603		81.388	0.31024		81.41	0.1599		81.41	0.401361		81.388	0.516748		81.388	0.5331
	81.578	0.23623		81.578	0.302801		81.6	0.20548		81.6	0.41509		81.578	0.600144		81.578	0.50061
	81.768	0.26889		81.768	0.312119		81.791	0.19479		81.791	0.392748		81.768	0.598068		81.768	0.50316
	81.958	0.26173		81.958	0.315681		81.981	0.18082		81.981	0.403632		81.958	0.55068		81.958	0.46667
	82.148	0.25159		82.148	0.318797		82.171	0.18443		82.171	0.412708		82.148	0.56478		82.148	0.50028
	82.338	0.24244		82.338	0.327547		82.361	0.17821		82.361	0.380603		82.338	0.604459		82.338	0.49068
	82.529	0.28837		82.529	0.312681		82.551	0.16054		82.551	0.402487		82.529	0.574885		82.529	0.49822
	82.719	0.26343		82.719	0.330475		82.742	0.16074		82.742	0.430724		82.719	0.580973		82.719	0.4951
	82.909	0.2541		82.909	0.313215		82.932	0.16742		82.932	0.399186		82.909	0.566376		82.909	0.48236
	83.099	0.25607		83.099	0.348366		83.122	0.20496		83.122	0.427684		83.099	0.572111		83.099	0.51301
	83.289	0.24116		83.289	0.329653		83.312	0.1969		83.312	0.426119		83.289	0.566189		83.289	0.48794
	83.479	0.24303		83.479	0.322604		83.502	0.20592		83.502	0.410579		83.479	0.61632		83.479	0.50444
	83.669	0.28374		83.669	0.340635		83.693	0.18609		83.693	0.413573		83.669	0.587248		83.669	0.48504
	83.86	0.243		83.86	0.333516		83.883	0.19816		83.883	0.40323		83.86	0.581169		83.86	0.4924
	84.05	0.233		84.05	0.337633		84.073	0.18474		84.073	0.419754		84.05	0.574247		84.05	0.49072
	84.24	0.29765		84.24	0.328748		84.263	0.17677		84.263	0.414389		84.24	0.582582		84.24	0.48685
	84.43	0.21451		84.43	0.323023		84.453	0.18345		84.453	0.390688		84.43	0.554931		84.43	0.49128
	84.62	0.22064		84.62	0.32331		84.644	0.16835		84.644	0.421268		84.62	0.561943		84.62	0.5117
	84.81	0.24388		84.81	0.330336		84.834	0.19808		84.834	0.432273		84.81	0.608002		84.81	0.47522
	85.001	0.26924		85.001	0.330359		85.024	0.19336		85.024	0.421033		85.001	0.542043		85.001	0.56048
	85.191	0.27166		85.191	0.332684		85.214	0.1524		85.214	0.401388		85.191	0.571916		85.191	0.4749
	85.381	0.26717		85.381	0.338409		85.405	0.19897		85.405	0.401654		85.381	0.554894		85.381	0.50016
	85.571	0.24895		85.571	0.312819		85.595	0.19239		85.595	0.404448		85.571	0.563252		85.571	0.52561
	85.761	0.25649		85.761	0.331398		85.785	0.20059		85.785	0.388722		85.761	0.561034		85.761	0.46217
	85.951	0.23065		85.951	0.329068		85.975	0.18486		85.975	0.391441		85.951	0.583905		85.951	0.48927
	86.142	0.28259		86.142	0.329179		86.165	0.21236		86.165	0.409114		86.142	0.611264		86.142	0.47863
	86.332	0.27449		86.332	0.318859		86.356	0.20214		86.356	0.378662		86.332	0.54837		86.332	0.48252
	86.522	0.2856		86.522	0.342813		86.546	0.21546		86.546	0.400734		86.522	0.569745		86.522	0.49076
	86.712	0.26562		86.712	0.334872		86.736	0.16945		86.736	0.390185		86.712	0.570695		86.712	0.51249
	86.902	0.268		86.902	0.335409		86.926	0.18219		86.926	0.396972		86.902	0.596489		86.902	0.5488
	87.092	0.25639		87.092	0.314102		87.116	0.19259		87.116	0.38477		87.092	0.589322		87.092	0.49582
	87.282	0.23785		87.282	0.317257		87.307	0.18445		87.307	0.432243		87.282	0.553099		87.282	0.52045
	87.473	0.26747		87.473	0.341443		87.497	0.18054		87.497	0.411651		87.473	0.587294		87.473	0.49773
	87.663	0.23867		87.663	0.32853		87.687	0.22079		87.687	0.410567		87.663	0.594574		87.663	0.48718
	87.853	0.26841		87.853	0.349812		87.877	0.20009		87.877	0.427649		87.853	0.574808		87.853	0.5226
	88.043	0.276		88.043	0.343762		88.067	0.21096		88.067	0.392027		88.043	0.580827		88.043	0.50281
	88.233	0.23696		88.233	0.347279		88.258	0.16003		88.258	0.401592		88.233	0.565583		88.233	0.4951
	88.423	0.26556		88.423	0.336241		88.448	0.21733		88.448	0.42738		88.423	0.601519		88.423	0.49446
	88.614	0.24485		88.614	0.326651		88.638	0.20313		88.638	0.387646		88.614	0.571684		88.614	0.52127
	88.804	0.28169		88.804	0.347172		88.828	0.22685		88.828	0.412669		88.804	0.597858		88.804	0.47111
	88.994	0.26442		88.994	0.332095		89.019	0.20195		89.019	0.425178		88.994	0.572273		88.994	0.52766
	89.184	0.31518		89.184	0.339358		89.209	0.16159		89.209	0.40629		89.184	0.604955		89.184	0.53435
	89.374	0.28881		89.374	0.364771		89.399	0.23263		89.399	0.429132		89.374	0.548187		89.374	0.51798
	89.564	0.30404		89.564	0.345339		89.589	0.20418		89.589	0.439126		89.564	0.543922		89.564	0.49124
	89.755	0.25562		89.755	0.337114		89.779	0.22784		89.779	0.432479		89.755	0.568497		89.755	0.5033
	89.945	0.3009		89.945	0.349632		89.97	0.20238		89.97	0.411615		89.945	0.585962		89.945	0.4507
	90.135	0.30059		90.135	0.346509		90.16	0.21103		90.16	0.444394		90.135	0.570014		90.135	0.4959
	90.325	0.23966		90.325	0.372427		90.35	0.22617		90.35	0.438436		90.325	0.594229		90.325	0.48847
	90.515	0.24912		90.515	0.337679		90.54	0.22458		90.54	0.42345		90.515	0.606301		90.515	0.4961
	90.705	0.26813		90.705	0.347618		90.73	0.21463		90.73	0.419775		90.705	0.605615		90.705	0.52011
	90.895	0.25666		90.895	0.362573		90.921	0.2089		90.921	0.425202		90.895	0.611314		90.895	0.52768
	91.086	0.26785		91.086	0.330929		91.111	0.19271		91.111	0.411699		91.086	0.606896		91.086	0.58324
	91.276	0.25223		91.276	0.372304		91.301	0.19499		91.301	0.44943		91.276	0.565581		91.276	0.53516
	91.466	0.25358		91.466	0.342047		91.491	0.18598		91.491	0.430855		91.466	0.58439		91.466	0.50249
	91.656	0.25047		91.656	0.331804		91.681	0.20788		91.681	0.421612		91.656	0.547958		91.656	0.5168
	91.846	0.2941		91.846	0.373116		91.872	0.22446		91.872	0.418625		91.846	0.610921		91.846	0.48458
	92.036	0.3196		92.036	0.379937		92.062	0.18058		92.062	0.435709		92.036	0.607441		92.036	0.48428
	92.227	0.27401		92.227	0.34943		92.252	0.19579		92.252	0.423971		92.227	0.578925		92.227	0.50885
	92.417	0.29155		92.417	0.366158		92.442	0.20647		92.442	0.40999		92.417	0.577307		92.417	0.50929
	92.607	0.23818		92.607	0.357591		92.633	0.1658		92.633	0.421566		92.607	0.579088		92.607	0.49166
	92.797	0.25704		92.797	0.355379		92.823	0.21447		92.823	0.449415		92.797	0.598279		92.797	0.47971
	92.987	0.28388		92.987	0.344837		93.013	0.21833		93.013	0.426672		92.987	0.558332		92.987	0.49999
	93.177	0.24144		93.177	0.354916		93.203	0.17681		93.203	0.452755		93.177	0.566351		93.177	0.57227
	93.368	0.2562		93.368	0.357528		93.393	0.23956		93.393	0.41994		93.368	0.584825		93.368	0.5067
	93.558	0.26494		93.558	0.348729		93.584	0.17469		93.584	0.468943		93.558	0.610916		93.558	0.52692
	93.748	0.30512		93.748	0.364294		93.774	0.19748		93.774	0.442636		93.748	0.606665		93.748	0.5003
	93.938	0.2827		93.938	0.346773		93.964	0.20769		93.964	0.453982		93.938	0.617073		93.938	0.51056
	94.128	0.23807		94.128	0.369301		94.154	0.23422		94.154	0.449649		94.128	0.583255		94.128	0.53847
	94.318	0.27012		94.318	0.353828		94.344	0.2072		94.344	0.441186		94.318	0.621806		94.318	0.5103
	94.508	0.27492		94.508	0.353403		94.535	0.20074		94.535	0.443659		94.508	0.593427		94.508	0.48888
	94.699	0.263		94.699	0.357581		94.725	0.21961		94.725	0.468647		94.699	0.580582		94.699	0.5066
	94.889	0.24972		94.889	0.349301		94.915	0.22793		94.915	0.473237		94.889	0.583719		94.889	0.48691
	95.079	0.29119		95.079	0.358103		95.105	0.19981		95.105	0.468139		95.079	0.606337		95.079	0.51419
	95.269	0.28288		95.269	0.357143		95.295	0.24724		95.295	0.498313		95.269	0.602644		95.269	0.48889
	95.459	0.31511		95.459	0.353947		95.486	0.24635		95.486	0.49378		95.459	0.610688		95.459	0.48791
	95.649	0.27554		95.649	0.357177		95.676	0.20722		95.676	0.489779		95.649	0.57615		95.649	0.5125
	95.84	0.28008		95.84	0.34371		95.866	0.17637		95.866	0.468116		95.84	0.600595		95.84	0.49919
	96.03	0.25338		96.03	0.340457		96.056	0.20135		96.056	0.484114		96.03	0.560079		96.03	0.48954
	96.22	0.25364		96.22	0.365098		96.247	0.21192		96.247	0.474448		96.22	0.598091		96.22	0.50451
	96.41	0.2651		96.41	0.364169		96.437	0.23566		96.437	0.466103		96.41	0.602828		96.41	0.52724
	96.6	0.28014		96.6	0.363111		96.627	0.21755		96.627	0.468068		96.6	0.589595		96.6	0.49804
	96.79	0.29882		96.79	0.373341		96.817	0.23714		96.817	0.468495		96.79	0.621026		96.79	0.47424
	96.981	0.27544		96.981	0.366832		97.007	0.20312		97.007	0.473885		96.98	0.583223		96.98	0.52413
	97.171	0.29166		97.171	0.341355		97.198	0.2381		97.198	0.484791		97.171	0.623966		97.171	0.54064
	97.361	0.26763		97.361	0.379495		97.388	0.22802		97.388	0.475388		97.361	0.593646		97.361	0.49561
	97.551	0.25487		97.551	0.36865		97.578	0.21511		97.578	0.457921		97.551	0.556156		97.551	0.50687
	97.741	0.2566		97.741	0.351594		97.768	0.2147		97.768	0.470162		97.741	0.580812		97.741	0.49926
	97.931	0.3315		97.931	0.356742		97.958	0.21629		97.958	0.457388		97.931	0.575653		97.931	0.47789
	98.121	0.34384		98.121	0.369033		98.149	0.21016		98.149	0.461932		98.121	0.596138		98.121	0.51791
	98.312	0.35113		98.312	0.363778		98.339	0.20454		98.339	0.454154		98.312	0.589127		98.312	0.47889
	98.502	0.29876		98.502	0.361977		98.529	0.25029		98.529	0.455249		98.502	0.626574		98.502	0.51612
	98.692	0.2677		98.692	0.370409		98.719	0.23941		98.719	0.442584		98.692	0.581218		98.692	0.5236
	98.882	0.2735		98.882	0.384488		98.909	0.2093		98.909	0.458448		98.882	0.581798		98.882	0.48054
	99.072	0.28382		99.072	0.354544		99.1	0.2208		99.1	0.463481		99.072	0.60199		99.072	0.5241
	99.262	0.28806		99.262	0.367681		99.29	0.21542		99.29	0.467169		99.262	0.569453		99.262	0.49658
	99.453	0.31032		99.453	0.385052		99.48	0.23213		99.48	0.440864		99.453	0.607732		99.453	0.50755
	99.643	0.2681		99.643	0.356748		99.67	0.2446		99.67	0.496231		99.643	0.592895		99.643	0.50813
	99.833	0.3247		99.833	0.388701		99.861	0.22016		99.861	0.492794		99.833	0.581921		99.833	0.52883
	100.023	0.2756		100.023	0.355362		100.051	0.1863		100.051	0.483433		100.023	0.569585		100.023	0.49448
	100.213	0.27241		100.213	0.375445		100.241	0.18951		100.241	0.494998		100.213	0.577423		100.213	0.52407
	100.403	0.27998		100.403	0.381616		100.431	0.22222		100.431	0.450038		100.403	0.557644		100.403	0.51559
	100.594	0.27563		100.594	0.351214		100.621	0.18802		100.621	0.514067		100.593	0.5788		100.593	0.53195
	100.784	0.28371		100.784	0.379869		100.812	0.22394		100.812	0.490507		100.784	0.590681		100.784	0.49204
	100.974	0.30843		100.974	0.380181		101.002	0.1937		101.002	0.496178		100.974	0.588408		100.974	0.52708
	101.164	0.30218		101.164	0.3553		101.192	0.21381		101.192	0.475033		101.164	0.574968		101.164	0.50154
	101.354	0.31665		101.354	0.37714		101.382	0.2328		101.382	0.436298		101.354	0.593807		101.354	0.50586
	101.544	0.28368		101.544	0.38897		101.572	0.23571		101.572	0.47578		101.544	0.640725		101.544	0.5219
	101.734	0.32137		101.734	0.374899		101.763	0.21457		101.763	0.465421		101.734	0.595859		101.734	0.4945
	101.925	0.25545		101.925	0.369719		101.953	0.22053		101.953	0.491686		101.925	0.58462		101.925	0.53521
	102.115	0.31142		102.115	0.34436		102.143	0.19612		102.143	0.458734		102.115	0.609341		102.115	0.54062
	102.305	0.28613		102.305	0.393984		102.333	0.21483		102.333	0.452043		102.305	0.615559		102.305	0.53256
	102.495	0.262		102.495	0.361937		102.523	0.21948		102.523	0.459066		102.495	0.584964		102.495	0.515
	102.685	0.28194		102.685	0.361739		102.714	0.20189		102.714	0.485122		102.685	0.587374		102.685	0.49707
	102.875	0.29954		102.875	0.37315		102.904	0.21976		102.904	0.448285		102.875	0.633538		102.875	0.50165
	103.066	0.28224		103.066	0.378647		103.094	0.18538		103.094	0.467839		103.066	0.612188		103.066	0.49524
	103.256	0.28683		103.256	0.36925		103.284	0.20413		103.284	0.483377		103.256	0.607826		103.256	0.52153
	103.446	0.3165		103.446	0.392907		103.475	0.22054		103.475	0.471846		103.446	0.614838		103.446	0.51263
	103.636	0.25651		103.636	0.38225		103.665	0.22981		103.665	0.463311		103.636	0.614632		103.636	0.54223
	103.826	0.26211		103.826	0.374971		103.855	0.20739		103.855	0.508279		103.826	0.610137		103.826	0.51706
	104.016	0.28928		104.016	0.384941		104.045	0.18561		104.045	0.448406		104.016	0.600393		104.016	0.50851
	104.207	0.27758		104.207	0.376224		104.235	0.21914		104.235	0.456133		104.206	0.613395		104.206	0.49309
	104.397	0.28633		104.397	0.361784		104.426	0.20663		104.426	0.440832		104.397	0.603118		104.397	0.5143
	104.587	0.25843		104.587	0.366973		104.616	0.25672		104.616	0.438183		104.587	0.609801		104.587	0.51585
	104.777	0.29631		104.777	0.388094		104.806	0.22439		104.806	0.457426		104.777	0.610459		104.777	0.53657
	104.967	0.25388		104.967	0.370394		104.996	0.24004		104.996	0.456249		104.967	0.602028		104.967	0.51744
	105.157	0.27953		105.157	0.373266		105.186	0.21982		105.186	0.451676		105.157	0.594572		105.157	0.52885
	105.347	0.31277		105.347	0.390417		105.377	0.22694		105.377	0.439101		105.347	0.612839		105.347	0.46505
	105.538	0.31919		105.538	0.369593		105.567	0.23469		105.567	0.435384		105.538	0.575493		105.538	0.50013
	105.728	0.26582		105.728	0.389186		105.757	0.26564		105.757	0.458692		105.728	0.588378		105.728	0.52934
	105.918	0.28758		105.918	0.361693		105.947	0.20942		105.947	0.465477		105.918	0.583255		105.918	0.5054
	106.108	0.28423		106.108	0.375413		106.137	0.2348		106.137	0.480224		106.108	0.603434		106.108	0.51872
	106.298	0.30993		106.298	0.367027		106.328	0.24524		106.328	0.510199		106.298	0.604112		106.298	0.52609
	106.488	0.29184		106.488	0.388933		106.518	0.2268		106.518	0.473327		106.488	0.592909		106.488	0.48938
	106.679	0.2918		106.679	0.387648		106.708	0.22567		106.708	0.447498		106.679	0.60259		106.679	0.51671
	106.869	0.28222		106.869	0.412371		106.898	0.23258		106.898	0.477085		106.869	0.6073		106.869	0.52361
	107.059	0.28074		107.059	0.388566		107.089	0.21908		107.089	0.466461		107.059	0.610453		107.059	0.54735
	107.249	0.30539		107.249	0.394266		107.279	0.24354		107.279	0.455731		107.249	0.589141		107.249	0.53596
	107.439	0.28345		107.439	0.391846		107.469	0.22952		107.469	0.45956		107.439	0.618605		107.439	0.53262
	107.629	0.28405		107.629	0.375599		107.659	0.23241		107.659	0.441193		107.629	0.610161		107.629	0.51741
	107.82	0.30879		107.82	0.391688		107.849	0.22868		107.849	0.457482		107.819	0.608764		107.819	0.51125
	108.01	0.30732		108.01	0.386324		108.04	0.1905		108.04	0.446995		108.01	0.612		108.01	0.51987
	108.2	0.25796		108.2	0.372466		108.23	0.22892		108.23	0.4933		108.2	0.589288		108.2	0.50314
	108.39	0.28207		108.39	0.379035		108.42	0.26631		108.42	0.471357		108.39	0.607103		108.39	0.51547
	108.58	0.2901		108.58	0.366212		108.61	0.24357		108.61	0.446129		108.58	0.587316		108.58	0.5473
	108.77	0.26217		108.77	0.391478		108.8	0.27013		108.8	0.454938		108.77	0.600753		108.77	0.55002
	108.96	0.31967		108.96	0.377452		108.991	0.2134		108.991	0.469035		108.96	0.581332		108.96	0.51527
	109.151	0.29521		109.151	0.403281		109.181	0.23931		109.181	0.463154		109.151	0.6015		109.151	0.51813
	109.341	0.31315		109.341	0.400951		109.371	0.24112		109.371	0.495251		109.341	0.62113		109.341	0.52702
	109.531	0.2772		109.531	0.38787		109.561	0.2367		109.561	0.497017		109.531	0.630587		109.531	0.51866
	109.721	0.31051		109.721	0.392967		109.751	0.21154		109.751	0.474448		109.721	0.601152		109.721	0.49637
	109.911	0.25517		109.911	0.390683		109.942	0.24246		109.942	0.499124		109.911	0.616646		109.911	0.52808
	110.101	0.28828		110.101	0.396308		110.132	0.22024		110.132	0.503891		110.101	0.61551		110.101	0.56879
	110.292	0.29596		110.292	0.41136		110.322	0.264		110.322	0.468492		110.292	0.616739		110.292	0.51386
	110.482	0.28471		110.482	0.411712		110.512	0.22496		110.512	0.489583		110.482	0.632171		110.482	0.51749
	110.672	0.30392		110.672	0.406488		110.703	0.23928		110.703	0.471429		110.672	0.614906		110.672	0.51156
	110.862	0.29558		110.862	0.404801		110.893	0.24063		110.893	0.486323		110.862	0.610757		110.862	0.51909
	111.052	0.37529		111.052	0.399004		111.083	0.20476		111.083	0.431728		111.052	0.609443		111.052	0.47986
	111.242	0.28391		111.242	0.398719		111.273	0.257		111.273	0.448075		111.242	0.625023		111.242	0.50245
	111.433	0.29351		111.433	0.399201		111.463	0.23929		111.463	0.475871		111.432	0.620545		111.432	0.49356
	111.623	0.31735		111.623	0.404175		111.654	0.25118		111.654	0.473745		111.623	0.601953		111.623	0.51653
	111.813	0.35394		111.813	0.400947		111.844	0.26645		111.844	0.460021		111.813	0.590819		111.813	0.50503
	112.003	0.29546		112.003	0.404708		112.034	0.27497		112.034	0.497782		112.003	0.563853		112.003	0.52201
	112.193	0.32942		112.193	0.392356		112.224	0.23297		112.224	0.47784		112.193	0.614702		112.193	0.49834
	112.383	0.28948		112.383	0.41556		112.414	0.25354		112.414	0.450534		112.383	0.63245		112.383	0.54534
	112.573	0.25793		112.573	0.385235		112.605	0.25686		112.605	0.43549		112.573	0.573429		112.573	0.51511
	112.764	0.30581		112.764	0.376081		112.795	0.24428		112.795	0.447597		112.764	0.615532		112.764	0.53345
	112.954	0.31515		112.954	0.416359		112.985	0.20842		112.985	0.470907		112.954	0.599075		112.954	0.53304
	113.144	0.27872		113.144	0.38211		113.175	0.27191		113.175	0.466425		113.144	0.599223		113.144	0.5333
	113.334	0.30375		113.334	0.404381		113.365	0.22924		113.365	0.46794		113.334	0.65033		113.334	0.53246
	113.524	0.31734		113.524	0.412828		113.556	0.24827		113.556	0.450357		113.524	0.573439		113.524	0.52998
	113.714	0.28515		113.714	0.39368		113.746	0.23953		113.746	0.454391		113.714	0.585872		113.714	0.55429
	113.905	0.28985		113.905	0.413508		113.936	0.20271		113.936	0.469094		113.905	0.604109		113.905	0.47389
	114.095	0.29958		114.095	0.412932		114.126	0.21675		114.126	0.440887		114.095	0.600469		114.095	0.55389
	114.285	0.29328		114.285	0.412318		114.317	0.22438		114.317	0.483411		114.285	0.630456		114.285	0.5255
	114.475	0.28599		114.475	0.426033		114.507	0.21274		114.507	0.463992		114.475	0.600356		114.475	0.54383
	114.665	0.29974		114.665	0.409372		114.697	0.24337		114.697	0.465476		114.665	0.604206		114.665	0.46952
	114.855	0.31784		114.855	0.373023		114.887	0.23095		114.887	0.475887		114.855	0.570517		114.855	0.56141
	115.046	0.341		115.046	0.392291		115.077	0.24577		115.077	0.52075		115.045	0.588933		115.045	0.55262
	115.236	0.33724		115.236	0.406701		115.268	0.23312		115.268	0.457244		115.236	0.572662		115.236	0.50046
	115.426	0.32519		115.426	0.405388		115.458	0.26765		115.458	0.495489		115.426	0.630062		115.426	0.50216
	115.616	0.32388		115.616	0.400802		115.648	0.27341		115.648	0.486493		115.616	0.59308		115.616	0.52608
	115.806	0.27809		115.806	0.416133		115.838	0.26238		115.838	0.508017		115.806	0.614728		115.806	0.5489
	115.996	0.30121		115.996	0.421077		116.028	0.22595		116.028	0.457141		115.996	0.632078		115.996	0.53196
	116.187	0.31866		116.187	0.396993		116.219	0.24482		116.219	0.480171		116.186	0.625602		116.186	0.54541
	116.377	0.3229		116.377	0.422632		116.409	0.24963		116.409	0.501984		116.377	0.570561		116.377	0.52932
	116.567	0.30307		116.567	0.405228		116.599	0.28475		116.599	0.480048		116.567	0.593884		116.567	0.48865
	116.757	0.30574		116.757	0.404756		116.789	0.30657		116.789	0.454713		116.757	0.596973		116.757	0.53216
	116.947	0.27271		116.947	0.430629		116.979	0.2607		116.979	0.471127		116.947	0.654108		116.947	0.51916
	117.137	0.34863		117.137	0.370975		117.17	0.2399		117.17	0.476149		117.137	0.605349		117.137	0.49094
	117.327	0.30994		117.327	0.410975		117.36	0.23187		117.36	0.480584		117.327	0.589162		117.327	0.50684
	117.518	0.3427		117.518	0.410356		117.55	0.20916		117.55	0.489329		117.518	0.584376		117.518	0.52255
	117.708	0.29271		117.708	0.389183		117.74	0.26254		117.74	0.434634		117.708	0.608418		117.708	0.53153
	117.898	0.35125		117.898	0.389959		117.931	0.20805		117.931	0.476706		117.898	0.613149		117.898	0.54897
	118.088	0.25052		118.088	0.41555		118.121	0.21768		118.121	0.478474		118.088	0.599806		118.088	0.5672
	118.278	0.29076		118.278	0.412131		118.311	0.25673		118.311	0.465548		118.278	0.590681		118.278	0.55587
	118.468	0.2911		118.468	0.417461		118.501	0.26861		118.501	0.475365		118.468	0.585758		118.468	0.47709
	118.659	0.31117		118.659	0.411202		118.691	0.24145		118.691	0.496021		118.658	0.621729		118.658	0.52106
	118.849	0.29313		118.849	0.393036		118.882	0.2535		118.882	0.461482		118.849	0.612875		118.849	0.51303
	119.039	0.29434		119.039	0.407934		119.072	0.27772		119.072	0.501835		119.039	0.610642		119.039	0.52369
	119.229	0.29455		119.229	0.398157		119.262	0.25053		119.262	0.493167		119.229	0.615665		119.229	0.51898
	119.419	0.30821		119.419	0.397262		119.452	0.2102		119.452	0.47517		119.419	0.584953		119.419	0.48437
	119.609	0.30476		119.609	0.416254		119.642	0.24224		119.642	0.512365		119.609	0.64648		119.609	0.52658
	119.799	0.30727		119.799	0.42324		119.833	0.24569		119.833	0.496766		119.799	0.62175		119.799	0.50748
	119.99	0.29211		119.99	0.428819		120.023	0.19298		120.023	0.511944		119.99	0.597316		119.99	0.56519
	120.18	0.30331		120.18	0.414821		120.213	0.26492		120.213	0.467954		120.18	0.591854		120.18	0.47749
	120.37	0.31121		120.37	0.414388		120.403	0.21572		120.403	0.493157		120.37	0.602111		120.37	0.56192
	120.56	0.32499		120.56	0.396322		120.593	0.2351		120.593	0.509926		120.56	0.612306		120.56	0.56977
	120.75	0.2829		120.75	0.413369		120.784	0.26699		120.784	0.484231		120.75	0.59648		120.75	0.55572
	120.94	0.28281		120.94	0.435824		120.974	0.27012		120.974	0.491583		120.94	0.580022		120.94	0.53318
	121.131	0.32311		121.131	0.433319		121.164	0.27306		121.164	0.532985		121.131	0.640962		121.131	0.50922
	121.321	0.23574		121.321	0.403946		121.354	0.27552		121.354	0.505651		121.321	0.593652		121.321	0.50186
	121.511	0.30884		121.511	0.429697		121.545	0.26014		121.545	0.48693		121.511	0.609887		121.511	0.56988
	121.701	0.31496		121.701	0.423811		121.735	0.23056		121.735	0.521533		121.701	0.628399		121.701	0.5777
	121.891	0.30607		121.891	0.411337		121.925	0.2903		121.925	0.450717		121.891	0.634878		121.891	0.52206
	122.081	0.2744		122.081	0.400259		122.115	0.23879		122.115	0.51105		122.081	0.573377		122.081	0.566
	122.272	0.28943		122.272	0.407706		122.305	0.24957		122.305	0.495231		122.271	0.611369		122.271	0.50872
	122.462	0.28578		122.462	0.423044		122.496	0.26081		122.496	0.478356		122.462	0.604952		122.462	0.52886
	122.652	0.28501		122.652	0.402583		122.686	0.26688		122.686	0.498748		122.652	0.595843		122.652	0.57572
	122.842	0.3286		122.842	0.428599		122.876	0.25879		122.876	0.47806		122.842	0.625689		122.842	0.52282
	123.032	0.25994		123.032	0.433967		123.066	0.27938		123.066	0.499436		123.032	0.61138		123.032	0.58387
	123.222	0.34646		123.222	0.447244		123.256	0.23466		123.256	0.466348		123.222	0.632047		123.222	0.48693
	123.412	0.31231		123.412	0.439634		123.447	0.21703		123.447	0.468021		123.412	0.639249		123.412	0.54211
	123.603	0.28392		123.603	0.413696		123.637	0.2388		123.637	0.4695		123.603	0.599211		123.603	0.5599
	123.793	0.28842		123.793	0.417521		123.827	0.27361		123.827	0.500065		123.793	0.607097		123.793	0.52109
	123.983	0.29323		123.983	0.417523		124.017	0.2818		124.017	0.495401		123.983	0.644409		123.983	0.53835
	124.173	0.30422		124.173	0.387276		124.207	0.27643		124.207	0.482863		124.173	0.614992		124.173	0.55522
	124.363	0.34164		124.363	0.42848		124.398	0.28084		124.398	0.480089		124.363	0.61764		124.363	0.52495
	124.553	0.29344		124.553	0.419208		124.588	0.23596		124.588	0.496549		124.553	0.612167		124.553	0.54277
	124.744	0.35209		124.744	0.423829		124.778	0.26921		124.778	0.500826		124.744	0.574737		124.744	0.55186
	124.934	0.35482		124.934	0.406902		124.968	0.253		124.968	0.49233		124.934	0.596089		124.934	0.57338
	125.124	0.30263		125.124	0.452987		125.159	0.24614		125.159	0.48658		125.124	0.61508		125.124	0.5259
	125.314	0.32351		125.314	0.411277		125.349	0.2995		125.349	0.471454		125.314	0.62323		125.314	0.52561
	125.504	0.29785		125.504	0.425701		125.539	0.27131		125.539	0.444545		125.504	0.605639		125.504	0.56017
	125.694	0.344		125.694	0.41818		125.729	0.23557		125.729	0.499308		125.694	0.59747		125.694	0.55502
	125.885	0.30811		125.885	0.441751		125.919	0.27574		125.919	0.460989		125.884	0.636342		125.884	0.57557
	126.075	0.33246		126.075	0.444424		126.11	0.27696		126.11	0.469269		126.075	0.607796		126.075	0.54906
	126.265	0.36942		126.265	0.456787		126.3	0.25454		126.3	0.463227		126.265	0.617426		126.265	0.54268
	126.455	0.30559		126.455	0.440277		126.49	0.25883		126.49	0.471182		126.455	0.594302		126.455	0.55102
	126.645	0.29057		126.645	0.400233		126.68	0.28068		126.68	0.47518		126.645	0.626406		126.645	0.52605
	126.835	0.33921		126.835	0.447586		126.87	0.27796		126.87	0.480267		126.835	0.612333		126.835	0.5447
	127.025	0.3065		127.025	0.446977		127.061	0.24005		127.061	0.489979		127.025	0.618529		127.025	0.50565
	127.216	0.30081		127.216	0.428664		127.251	0.26212		127.251	0.47648		127.216	0.597764		127.216	0.53107
	127.406	0.37936		127.406	0.40493		127.441	0.28462		127.441	0.497786		127.406	0.631196		127.406	0.54465
	127.596	0.26845		127.596	0.428002		127.631	0.28051		127.631	0.462556		127.596	0.621769		127.596	0.52953
	127.786	0.32723		127.786	0.445503		127.821	0.2687		127.821	0.51163		127.786	0.614666		127.786	0.54645
	127.976	0.32244		127.976	0.43367		128.012	0.24885		128.012	0.480844		127.976	0.626524		127.976	0.53761
	128.166	0.30281		128.166	0.410242		128.202	0.2623		128.202	0.484496		128.166	0.606312		128.166	0.53618
	128.357	0.29508		128.357	0.422803		128.392	0.23731		128.392	0.492772		128.357	0.627257		128.357	0.53073
	128.547	0.32846		128.547	0.440874		128.582	0.26371		128.582	0.469171		128.547	0.614593		128.547	0.55245
	128.737	0.33509		128.737	0.447175		128.773	0.31439		128.773	0.441563		128.737	0.632638		128.737	0.54727
	128.927	0.29288		128.927	0.424159		128.963	0.25299		128.963	0.493686		128.927	0.636066		128.927	0.50092
	129.117	0.32394		129.117	0.453859		129.153	0.23431		129.153	0.53373		129.117	0.652808		129.117	0.53551
	129.307	0.33799		129.307	0.430235		129.343	0.28648		129.343	0.514036		129.307	0.633927		129.307	0.56737
	129.498	0.31226		129.498	0.448245		129.533	0.23129		129.533	0.552767		129.497	0.617494		129.497	0.54198
	129.688	0.37388		129.688	0.449759		129.724	0.28325		129.724	0.514111		129.688	0.659088		129.688	0.54835
	129.878	0.35868		129.878	0.430054		129.914	0.20743		129.914	0.5172		129.878	0.597674		129.878	0.54308
	130.068	0.28265		130.068	0.444891		130.104	0.27091		130.104	0.495857		130.068	0.585584		130.068	0.56969
	130.258	0.27045		130.258	0.425001		130.294	0.25481		130.294	0.464469		130.258	0.601536		130.258	0.52746
	130.448	0.3281		130.448	0.445871		130.484	0.27942		130.484	0.495787		130.448	0.603567		130.448	0.58322
	130.639	0.35238		130.639	0.436146		130.675	0.27442		130.675	0.478465		130.638	0.587496		130.638	0.56518
	130.829	0.33888		130.829	0.457223		130.865	0.24467		130.865	0.483106		130.829	0.607385		130.829	0.54683
	131.019	0.30102		131.019	0.454448		131.055	0.2555		131.055	0.476673		131.019	0.599966		131.019	0.54521
	131.209	0.34465		131.209	0.454023		131.245	0.24761		131.245	0.477681		131.209	0.611705		131.209	0.55684
	131.399	0.37386		131.399	0.436617		131.435	0.25073		131.435	0.506453		131.399	0.605763		131.399	0.56676
	131.589	0.361		131.589	0.441216		131.626	0.23832		131.626	0.473385		131.589	0.64398		131.589	0.50487
	131.779	0.3233		131.779	0.459286		131.816	0.27589		131.816	0.544419		131.779	0.60955		131.779	0.55946
	131.97	0.30327		131.97	0.425222		132.006	0.24705		132.006	0.501375		131.97	0.645378		131.97	0.56967
	132.16	0.32677		132.16	0.436565		132.196	0.24691		132.196	0.501303		132.16	0.64161		132.16	0.5351
	132.35	0.32753		132.35	0.446756		132.387	0.26047		132.387	0.509954		132.35	0.608859		132.35	0.59217
	132.54	0.32471		132.54	0.454343		132.577	0.28306		132.577	0.500277		132.54	0.589135		132.54	0.546
	132.73	0.33325		132.73	0.444475		132.767	0.2562		132.767	0.476494		132.73	0.613672		132.73	0.55946
	132.92	0.34291		132.92	0.462426		132.957	0.2481		132.957	0.49165		132.92	0.601228		132.92	0.53728
	133.111	0.34927		133.111	0.459396		133.147	0.26636		133.147	0.525165		133.11	0.596231		133.11	0.51659
	133.301	0.33003		133.301	0.453933		133.338	0.27026		133.338	0.508287		133.301	0.5985		133.301	0.55802
	133.491	0.37344		133.491	0.451662		133.528	0.28768		133.528	0.457358		133.491	0.628269		133.491	0.53099
	133.681	0.34695		133.681	0.42243		133.718	0.22317		133.718	0.524859		133.681	0.577988		133.681	0.56191
	133.871	0.35029		133.871	0.451701		133.908	0.21748		133.908	0.475613		133.871	0.609421		133.871	0.54142
	134.061	0.30534		134.061	0.449271		134.098	0.266		134.098	0.500011		134.061	0.627177		134.061	0.58735
	134.251	0.35999		134.251	0.459485		134.289	0.27814		134.289	0.476275		134.251	0.630793		134.251	0.53912
	134.442	0.31664		134.442	0.484777		134.479	0.25711		134.479	0.476162		134.442	0.611327		134.442	0.53589
	134.632	0.33258		134.632	0.471856		134.669	0.26319		134.669	0.494353		134.632	0.655911		134.632	0.57403
	134.822	0.34008		134.822	0.435176		134.859	0.24799		134.859	0.501768		134.822	0.624058		134.822	0.56154
	135.012	0.29752		135.012	0.441937		135.049	0.26126		135.049	0.517868		135.012	0.595179		135.012	0.5273
	135.202	0.2908		135.202	0.451367		135.24	0.24848		135.24	0.520618		135.202	0.6511		135.202	0.5647
	135.392	0.35611		135.392	0.425494		135.43	0.26049		135.43	0.513956		135.392	0.612647		135.392	0.55125
	135.583	0.3379		135.583	0.420984		135.62	0.29328		135.62	0.49001		135.583	0.594729		135.583	0.52151
	135.773	0.35781		135.773	0.436125		135.81	0.2772		135.81	0.500028		135.773	0.589241		135.773	0.56807
	135.963	0.33149		135.963	0.462845		136.001	0.24237		136.001	0.513335		135.963	0.655351		135.963	0.5479
	136.153	0.30124		136.153	0.458223		136.191	0.27029		136.191	0.528966		136.153	0.629441		136.153	0.56416
	136.343	0.36316		136.343	0.476858		136.381	0.27564		136.381	0.498357		136.343	0.602344		136.343	0.60286
	136.533	0.33954		136.533	0.439738		136.571	0.27329		136.571	0.479151		136.533	0.628567		136.533	0.54589
	136.724	0.35089		136.724	0.464588		136.761	0.26819		136.761	0.461373		136.723	0.651945		136.723	0.55208
	136.914	0.31213		136.914	0.484309		136.952	0.28542		136.952	0.515622		136.914	0.596791		136.914	0.52642
	137.104	0.34391		137.104	0.45471		137.142	0.21192		137.142	0.484618		137.104	0.637546		137.104	0.52708
	137.294	0.31788		137.294	0.479599		137.332	0.27836		137.332	0.437778		137.294	0.627914		137.294	0.55261
	137.484	0.34973		137.484	0.472189		137.522	0.30529		137.522	0.500019		137.484	0.614323		137.484	0.50655
	137.674	0.29705		137.674	0.435107		137.712	0.26634		137.712	0.49296		137.674	0.63055		137.674	0.58975
	137.865	0.32338		137.865	0.445647		137.903	0.26557		137.903	0.469206		137.864	0.630853		137.864	0.53877
	138.055	0.32791		138.055	0.490582		138.093	0.26736		138.093	0.486377		138.055	0.580477		138.055	0.52924
	138.245	0.36047		138.245	0.452928		138.283	0.25014		138.283	0.504513		138.245	0.655756		138.245	0.55386
	138.435	0.31947		138.435	0.465159		138.473	0.2757		138.473	0.494612		138.435	0.568602		138.435	0.51953
	138.625	0.30859		138.625	0.457903		138.663	0.27152		138.663	0.475077		138.625	0.666332		138.625	0.50949
	138.815	0.35618		138.815	0.477343		138.854	0.27321		138.854	0.50346		138.815	0.638117		138.815	0.53695
	139.005	0.31397		139.005	0.432412		139.044	0.26952		139.044	0.481951		139.005	0.635822		139.005	0.54402
	139.196	0.31095		139.196	0.46992		139.234	0.2366		139.234	0.495207		139.196	0.621967		139.196	0.56576
	139.386	0.32133		139.386	0.441673		139.424	0.28019		139.424	0.483047		139.386	0.622837		139.386	0.52616
	139.576	0.32774		139.576	0.465455		139.615	0.25207		139.615	0.500217		139.576	0.618542		139.576	0.58179
	139.766	0.29407		139.766	0.463483		139.805	0.27434		139.805	0.487257		139.766	0.61836		139.766	0.53241
	139.956	0.34145		139.956	0.468457		139.995	0.25915		139.995	0.495935		139.956	0.60688		139.956	0.54114
	140.146	0.34863		140.146	0.498638		140.185	0.26027		140.185	0.467824		140.146	0.624904		140.146	0.56997
	140.337	0.32959		140.337	0.443246		140.375	0.26704		140.375	0.51947		140.336	0.594048		140.336	0.53814
	140.527	0.36537		140.527	0.479472		140.566	0.26719		140.566	0.546885		140.527	0.630409		140.527	0.57448
	140.717	0.32848		140.717	0.476044		140.756	0.27378		140.756	0.551561		140.717	0.616332		140.717	0.5291
	140.907	0.35134		140.907	0.46418		140.946	0.27237		140.946	0.512322		140.907	0.609625		140.907	0.5064
	141.097	0.32385		141.097	0.4463		141.136	0.23654		141.136	0.491288		141.097	0.622682		141.097	0.57063
	141.287	0.34933		141.287	0.450999		141.326	0.29021		141.326	0.533971		141.287	0.611211		141.287	0.5178
	141.478	0.35705		141.478	0.462149		141.517	0.24362		141.517	0.545716		141.477	0.644197		141.477	0.52766
	141.668	0.31819		141.668	0.477823		141.707	0.2616		141.707	0.558109		141.668	0.646032		141.668	0.59281
	141.858	0.32396		141.858	0.460738		141.897	0.27701		141.897	0.5616		141.858	0.655535		141.858	0.58955
	142.048	0.35671		142.048	0.466601		142.087	0.22999		142.087	0.524669		142.048	0.604722		142.048	0.55881
	142.238	0.3527		142.238	0.471352		142.277	0.21653		142.277	0.527789		142.238	0.623891		142.238	0.56205
	142.428	0.3482		142.428	0.465097		142.468	0.27097		142.468	0.520278		142.428	0.601504		142.428	0.57311
	142.618	0.33481		142.618	0.484454		142.658	0.26442		142.658	0.543921		142.618	0.631841		142.618	0.56377
	142.809	0.32941		142.809	0.500531		142.848	0.25106		142.848	0.50481		142.809	0.639179		142.809	0.59288
	142.999	0.2979		142.999	0.482686		143.038	0.30783		143.038	0.51132		142.999	0.633524		142.999	0.56833
	143.189	0.35424		143.189	0.472578		143.229	0.28136		143.229	0.550446		143.189	0.634394		143.189	0.57959
	143.379	0.35612		143.379	0.482373		143.419	0.27032		143.419	0.491242		143.379	0.635546		143.379	0.55385
	143.569	0.31211		143.569	0.489981		143.609	0.25736		143.609	0.497928		143.569	0.611846		143.569	0.53357
	143.759	0.36727		143.759	0.473351		143.799	0.29504		143.799	0.506594		143.759	0.621057		143.759	0.53446
	143.95	0.34129		143.95	0.504228		143.989	0.29071		143.989	0.509676		143.949	0.580169		143.949	0.54798
	144.14	0.31608		144.14	0.496084		144.18	0.28841		144.18	0.504386		144.14	0.625735		144.14	0.52102
	144.33	0.38031		144.33	0.494455		144.37	0.28943		144.37	0.547396		144.33	0.630678		144.33	0.5561
	144.52	0.35054		144.52	0.48339		144.56	0.2582		144.56	0.516955		144.52	0.619627		144.52	0.54855
	144.71	0.30599		144.71	0.475366		144.75	0.27383		144.75	0.497418		144.71	0.652096		144.71	0.55174
	144.9	0.30296		144.9	0.493063		144.94	0.27631		144.94	0.513439		144.9	0.639706		144.9	0.57481
	145.09	0.32844		145.09	0.433451		145.131	0.29477		145.131	0.548301		145.09	0.624142		145.09	0.55089
	145.281	0.32167		145.281	0.480875		145.321	0.25082		145.321	0.484322		145.281	0.632328		145.281	0.55628
	145.471	0.3445		145.471	0.468597		145.511	0.34242		145.511	0.536403		145.471	0.639222		145.471	0.57575
	145.661	0.32348		145.661	0.47623		145.701	0.23006		145.701	0.515997		145.661	0.628089		145.661	0.54549
	145.851	0.3389		145.851	0.49105		145.891	0.27796		145.891	0.525818		145.851	0.623878		145.851	0.52395
	146.041	0.33756		146.041	0.504729		146.082	0.31557		146.082	0.542502		146.041	0.609928		146.041	0.56163
	146.231	0.33655		146.231	0.490471		146.272	0.25412		146.272	0.484751		146.231	0.587609		146.231	0.55767
	146.422	0.32069		146.422	0.489016		146.462	0.27926		146.462	0.531491		146.422	0.614198		146.422	0.5601
	146.612	0.345		146.612	0.478852		146.652	0.25287		146.652	0.541248		146.612	0.638224		146.612	0.56501
	146.802	0.33673		146.802	0.454223		146.843	0.29008		146.843	0.528636		146.802	0.593656		146.802	0.53996
	146.992	0.37041		146.992	0.481679		147.033	0.31675		147.033	0.568074		146.992	0.641145		146.992	0.54885
	147.182	0.33031		147.182	0.467075		147.223	0.291		147.223	0.56521		147.182	0.66085		147.182	0.56273
	147.372	0.34306		147.372	0.482728		147.413	0.23556		147.413	0.54123		147.372	0.641708		147.372	0.55617
	147.563	0.32724		147.563	0.482894		147.603	0.2595		147.603	0.500505		147.562	0.606226		147.562	0.58513
	147.753	0.33205		147.753	0.492076		147.794	0.29809		147.794	0.547622		147.753	0.641034		147.753	0.55906
	147.943	0.37299		147.943	0.480233		147.984	0.31511		147.984	0.545865		147.943	0.653661		147.943	0.60312
	148.133	0.36966		148.133	0.482193		148.174	0.28177		148.174	0.511455		148.133	0.612357		148.133	0.52461
	148.323	0.37546		148.323	0.505226		148.364	0.30191		148.364	0.547509		148.323	0.633404		148.323	0.54261
	148.513	0.37021		148.513	0.499549		148.554	0.28121		148.554	0.509293		148.513	0.640635		148.513	0.59039
	148.704	0.33589		148.704	0.502814		148.745	0.24055		148.745	0.526967		148.703	0.624249		148.703	0.50588
	148.894	0.3838		148.894	0.509146		148.935	0.29017		148.935	0.49498		148.894	0.653015		148.894	0.57657
	149.084	0.36447		149.084	0.474695		149.125	0.31474		149.125	0.507563		149.084	0.641568		149.084	0.55301
	149.274	0.35231		149.274	0.467258		149.315	0.28126		149.315	0.525769		149.274	0.640716		149.274	0.57036
	149.464	0.40834		149.464	0.494574		149.505	0.28194		149.505	0.492155		149.464	0.594104		149.464	0.5592
	149.654	0.33928		149.654	0.503477		149.696	0.24976		149.696	0.500541		149.654	0.602525		149.654	0.53088
	149.844	0.3602		149.844	0.481929		149.886	0.28737		149.886	0.48798		149.844	0.647226		149.844	0.55922
	150.035	0.3899		150.035	0.498694		150.076	0.29485		150.076	0.508258		150.035	0.601304		150.035	0.55339
	150.225	0.28857		150.225	0.47945		150.266	0.30413		150.266	0.521951		150.225	0.601786		150.225	0.52083
	150.415	0.36963		150.415	0.497495		150.457	0.28774		150.457	0.517195		150.415	0.598335		150.415	0.57008
	150.605	0.32974		150.605	0.495686		150.647	0.31172		150.647	0.553791		150.605	0.641809		150.605	0.53902
	150.795	0.36436		150.795	0.468766		150.837	0.2678		150.837	0.473727		150.795	0.607191		150.795	0.54669
	150.985	0.35563		150.985	0.482442		151.027	0.2607		151.027	0.522043		150.985	0.654022		150.985	0.57853
	151.176	0.38154		151.176	0.485531		151.217	0.27264		151.217	0.532687		151.175	0.613212		151.175	0.55092
	151.366	0.33889		151.366	0.502011		151.408	0.27882		151.408	0.503947		151.366	0.652815		151.366	0.55581
	151.556	0.34112		151.556	0.516425		151.598	0.28117		151.598	0.496331		151.556	0.628834		151.556	0.59111
	151.746	0.31765		151.746	0.463748		151.788	0.30867		151.788	0.511228		151.746	0.639962		151.746	0.55619
	151.936	0.38172		151.936	0.495936		151.978	0.2899		151.978	0.528113		151.936	0.63104		151.936	0.57732
	152.126	0.351		152.126	0.470284		152.168	0.29991		152.168	0.470019		152.126	0.605347		152.126	0.59931
	152.317	0.36298		152.317	0.501871		152.359	0.27821		152.359	0.561624		152.316	0.639191		152.316	0.56441
	152.507	0.33086		152.507	0.496734		152.549	0.2981		152.549	0.53857		152.507	0.629096		152.507	0.54442
	152.697	0.3731		152.697	0.518634		152.739	0.24514		152.739	0.520088		152.697	0.607576		152.697	0.55356
	152.887	0.41186		152.887	0.503379		152.929	0.31315		152.929	0.531944		152.887	0.622333		152.887	0.57091
	153.077	0.32511		153.077	0.471394		153.119	0.28079		153.119	0.532537		153.077	0.629413		153.077	0.5767
	153.267	0.36116		153.267	0.489897		153.31	0.28877		153.31	0.543918		153.267	0.625902		153.267	0.58539
	153.457	0.40485		153.457	0.508066		153.5	0.27737		153.5	0.514096		153.457	0.628901		153.457	0.55876
	153.648	0.38892		153.648	0.518187		153.69	0.29357		153.69	0.488944		153.648	0.664514		153.648	0.5715
	153.838	0.33427		153.838	0.515493		153.88	0.29009		153.88	0.54672		153.838	0.615022		153.838	0.57256
	154.028	0.39027		154.028	0.498954		154.071	0.29456		154.071	0.50516		154.028	0.603288		154.028	0.54315
	154.218	0.35065		154.218	0.475579		154.261	0.32012		154.261	0.544199		154.218	0.638499		154.218	0.51282
	154.408	0.35304		154.408	0.490324		154.451	0.27437		154.451	0.537812		154.408	0.624472		154.408	0.55534
	154.598	0.37541		154.598	0.496876		154.641	0.25716		154.641	0.560072		154.598	0.61693		154.598	0.57335
	154.789	0.33708		154.789	0.505626		154.831	0.31603		154.831	0.569825		154.788	0.584782		154.788	0.55127
	154.979	0.3674		154.979	0.492834		155.022	0.27029		155.022	0.569782		154.979	0.609052		154.979	0.56077
	155.169	0.39094		155.169	0.524702		155.212	0.2936		155.212	0.565011		155.169	0.612691		155.169	0.5273
	155.359	0.35751		155.359	0.492336		155.402	0.26065		155.402	0.538829		155.359	0.626984		155.359	0.55157
	155.549	0.39307		155.549	0.525598		155.592	0.30039		155.592	0.548498		155.549	0.655173		155.549	0.57853
	155.739	0.3721		155.739	0.523978		155.782	0.35038		155.782	0.538161		155.739	0.629457		155.739	0.54833
	155.93	0.35628		155.93	0.50349		155.973	0.28616		155.973	0.569501		155.929	0.606103		155.929	0.55731
	156.12	0.34422		156.12	0.510729		156.163	0.29199		156.163	0.510466		156.12	0.657698		156.12	0.50706
	156.31	0.33107		156.31	0.507027		156.353	0.28544		156.353	0.571108		156.31	0.63815		156.31	0.57873
	156.5	0.36731		156.5	0.535775		156.543	0.27702		156.543	0.540365		156.5	0.632336		156.5	0.58955
	156.69	0.38107		156.69	0.509865		156.733	0.27077		156.733	0.519446		156.69	0.643694		156.69	0.55182
	156.88	0.3566		156.88	0.515371		156.924	0.30151		156.924	0.534345		156.88	0.63773		156.88	0.53958
	157.07	0.35417		157.07	0.547176		157.114	0.30751		157.114	0.51975		157.07	0.642154		157.07	0.57176
	157.261	0.37042		157.261	0.539017		157.304	0.31047		157.304	0.55641		157.261	0.620719		157.261	0.56213
	157.451	0.34091		157.451	0.521796		157.494	0.27325		157.494	0.550554		157.451	0.642897		157.451	0.54484
	157.641	0.35975		157.641	0.495398		157.685	0.26158		157.685	0.57343		157.641	0.633981		157.641	0.56193
	157.831	0.39817		157.831	0.514062		157.875	0.29681		157.875	0.579169		157.831	0.630102		157.831	0.59105
	158.021	0.29705		158.021	0.497327		158.065	0.29082		158.065	0.548195		158.021	0.616476		158.021	0.56199
	158.211	0.3574		158.211	0.493517		158.255	0.23437		158.255	0.583833		158.211	0.618447		158.211	0.5466
	158.402	0.37518		158.402	0.51522		158.445	0.27533		158.445	0.540806		158.401	0.639645		158.401	0.56873
	158.592	0.3369		158.592	0.519974		158.636	0.31189		158.636	0.54026		158.592	0.650006		158.592	0.53442
	158.782	0.39172		158.782	0.508147		158.826	0.26855		158.826	0.515174		158.782	0.63338		158.782	0.54954
	158.972	0.42002		158.972	0.506002		159.016	0.30372		159.016	0.52472		158.972	0.627709		158.972	0.54991
	159.162	0.38795		159.162	0.49549		159.206	0.26957		159.206	0.549666		159.162	0.622288		159.162	0.56563
	159.352	0.38231		159.352	0.498399		159.396	0.28587		159.396	0.523227		159.352	0.629781		159.352	0.55532
	159.543	0.37305		159.543	0.49821		159.587	0.29815		159.587	0.580874		159.542	0.6482		159.542	0.55902
	159.733	0.35628		159.733	0.516666		159.777	0.34614		159.777	0.564632		159.733	0.597935		159.733	0.54696
	159.923	0.34083		159.923	0.506521		159.967	0.29296		159.967	0.571985		159.923	0.634804		159.923	0.57942
	160.113	0.35609		160.113	0.471982		160.157	0.31425		160.157	0.520494		160.113	0.699188		160.113	0.58635
	160.303	0.32441		160.303	0.525578		160.347	0.27011		160.347	0.533639		160.303	0.654666		160.303	0.53985
	160.493	0.38082		160.493	0.535517		160.538	0.30504		160.538	0.579575		160.493	0.653833		160.493	0.6219
	160.683	0.35818		160.683	0.530829		160.728	0.29754		160.728	0.576117		160.683	0.65984		160.683	0.55011
	160.874	0.336		160.874	0.518597		160.918	0.28087		160.918	0.551858		160.874	0.629014		160.874	0.57607
	161.064	0.36157		161.064	0.523498		161.108	0.29148		161.108	0.542419		161.064	0.662883		161.064	0.54066
	161.254	0.37381		161.254	0.533406		161.299	0.28361		161.299	0.534518		161.254	0.626798		161.254	0.55996
	161.444	0.35773		161.444	0.502993		161.489	0.2869		161.489	0.501144		161.444	0.65019		161.444	0.55476
	161.634	0.37973		161.634	0.511276		161.679	0.28433		161.679	0.526071		161.634	0.625063		161.634	0.56167
	161.824	0.37817		161.824	0.510629		161.869	0.30623		161.869	0.551807		161.824	0.60539		161.824	0.52683
	162.015	0.3161		162.015	0.53333		162.059	0.29705		162.059	0.506889		162.014	0.663537		162.014	0.61577
	162.205	0.4068		162.205	0.493128		162.25	0.27182		162.25	0.523038		162.205	0.651109		162.205	0.56431
	162.395	0.38806		162.395	0.525115		162.44	0.307		162.44	0.544192		162.395	0.657378		162.395	0.56881
	162.585	0.3393		162.585	0.509285		162.63	0.29903		162.63	0.53875		162.585	0.6122		162.585	0.59197
	162.775	0.34407		162.775	0.522397		162.82	0.32386		162.82	0.532722		162.775	0.635202		162.775	0.56848
	162.965	0.35135		162.965	0.495337		163.01	0.30002		163.01	0.532341		162.965	0.642893		162.965	0.61039
	163.156	0.3957		163.156	0.534716		163.201	0.2667		163.201	0.500783		163.155	0.641346		163.155	0.56587
	163.346	0.37585		163.346	0.514076		163.391	0.31099		163.391	0.513597		163.346	0.6466		163.346	0.57709
	163.536	0.4175		163.536	0.530721		163.581	0.28414		163.581	0.584103		163.536	0.631837		163.536	0.56876
	163.726	0.3629		163.726	0.530569		163.771	0.27937		163.771	0.553163		163.726	0.625976		163.726	0.55463
	163.916	0.34188		163.916	0.517584		163.961	0.27231		163.961	0.531715		163.916	0.61531		163.916	0.56778
	164.106	0.39739		164.106	0.495251		164.152	0.30363		164.152	0.5323		164.106	0.650381		164.106	0.52492
	164.296	0.37596		164.296	0.497164		164.342	0.24529		164.342	0.541576		164.296	0.611406		164.296	0.54725
	164.487	0.36785		164.487	0.518102		164.532	0.28779		164.532	0.538126		164.487	0.648362		164.487	0.54838
	164.677	0.32068		164.677	0.518599		164.722	0.27118		164.722	0.611475		164.677	0.631528		164.677	0.54264
	164.867	0.35099		164.867	0.518796		164.913	0.28391		164.913	0.595241		164.867	0.645985		164.867	0.56189
	165.057	0.34219		165.057	0.529682		165.103	0.31424		165.103	0.583256		165.057	0.644468		165.057	0.58552
	165.247	0.35709		165.247	0.501565		165.293	0.27854		165.293	0.566941		165.247	0.666796		165.247	0.54839
	165.437	0.36431		165.437	0.519328		165.483	0.29904		165.483	0.555511		165.437	0.643133		165.437	0.60145
	165.628	0.32998		165.628	0.524272		165.673	0.30459		165.673	0.520243		165.627	0.680634		165.627	0.5544
	165.818	0.33897		165.818	0.514164		165.864	0.27672		165.864	0.559313		165.818	0.675354		165.818	0.59486
	166.008	0.29986		166.008	0.513419		166.054	0.31165		166.054	0.533725		166.008	0.623573		166.008	0.61376
	166.198	0.37027		166.198	0.531309		166.244	0.29176		166.244	0.512235		166.198	0.650474		166.198	0.58801
	166.388	0.34701		166.388	0.52931		166.434	0.32132		166.434	0.544864		166.388	0.636763		166.388	0.55729
	166.578	0.33675		166.578	0.539103		166.624	0.29254		166.624	0.530819		166.578	0.647922		166.578	0.60878
	166.769	0.40286		166.769	0.526984		166.815	0.24752		166.815	0.57605		166.768	0.652934		166.768	0.59403
	166.959	0.37716		166.959	0.539145		167.005	0.27963		167.005	0.541422		166.959	0.616034		166.959	0.58818
	167.149	0.36888		167.149	0.524379		167.195	0.31799		167.195	0.541034		167.149	0.612959		167.149	0.5481
	167.339	0.3626		167.339	0.507893		167.385	0.2931		167.385	0.532346		167.339	0.650612		167.339	0.53581
	167.529	0.3889		167.529	0.543731		167.575	0.31728		167.575	0.555604		167.529	0.637634		167.529	0.5459
	167.719	0.3911		167.719	0.519856		167.766	0.32346		167.766	0.5188		167.719	0.598137		167.719	0.53611
	167.909	0.35816		167.909	0.522931		167.956	0.25508		167.956	0.555925		167.909	0.61244		167.909	0.5352
	168.1	0.35268		168.1	0.572793		168.146	0.32489		168.146	0.584181		168.1	0.649985		168.1	0.55848
	168.29	0.33448		168.29	0.551967		168.336	0.27865		168.336	0.566865		168.29	0.63117		168.29	0.5529
	168.48	0.37118		168.48	0.537304		168.527	0.29508		168.527	0.536731		168.48	0.660455		168.48	0.57797
	168.67	0.32148		168.67	0.550146		168.717	0.3152		168.717	0.562421		168.67	0.633804		168.67	0.57162
	168.86	0.35506		168.86	0.537232		168.907	0.30787		168.907	0.577025		168.86	0.630056		168.86	0.56891
	169.05	0.35615		169.05	0.498809		169.097	0.31883		169.097	0.516374		169.05	0.629517		169.05	0.5487
	169.241	0.38058		169.241	0.521963		169.287	0.30232		169.287	0.516856		169.24	0.62984		169.24	0.58094
	169.431	0.38142		169.431	0.507686		169.478	0.28609		169.478	0.520598		169.431	0.626982		169.431	0.58059
	169.621	0.38826		169.621	0.53279		169.668	0.2911		169.668	0.537949		169.621	0.621774		169.621	0.55284
	169.811	0.36407		169.811	0.542637		169.858	0.28887		169.858	0.601287		169.811	0.684634		169.811	0.58213
	170.001	0.34658		170.001	0.525651		170.048	0.27825		170.048	0.520389		170.001	0.641286		170.001	0.53242
	170.191	0.32368		170.191	0.51951		170.238	0.29211		170.238	0.542233		170.191	0.675209		170.191	0.5749
	170.382	0.37547		170.382	0.537565		170.429	0.29641		170.429	0.541815		170.381	0.6396		170.381	0.57576
	170.572	0.38548		170.572	0.522391		170.619	0.35675		170.619	0.564118		170.572	0.655807		170.572	0.58778
	170.762	0.38496		170.762	0.539146		170.809	0.29984		170.809	0.513605		170.762	0.626378		170.762	0.56516
	170.952	0.35365		170.952	0.522425		170.999	0.31657		170.999	0.532278		170.952	0.628515		170.952	0.54815
	171.142	0.34018		171.142	0.537463		171.189	0.31784		171.189	0.557227		171.142	0.656144		171.142	0.58707
	171.332	0.41912		171.332	0.522467		171.38	0.29598		171.38	0.55621		171.332	0.66643		171.332	0.58487
	171.522	0.41256		171.522	0.525708		171.57	0.25684		171.57	0.543683		171.522	0.62107		171.522	0.55819
	171.713	0.35213		171.713	0.544947		171.76	0.29429		171.76	0.56621		171.713	0.647992		171.713	0.56342
	171.903	0.33911		171.903	0.522988		171.95	0.3143		171.95	0.530312		171.903	0.678264		171.903	0.52076
	172.093	0.43985		172.093	0.52611		172.141	0.32389		172.141	0.531197		172.093	0.652149		172.093	0.5532
	172.283	0.37494		172.283	0.539702		172.331	0.30733		172.331	0.574916		172.283	0.656693		172.283	0.56179
	172.473	0.33818		172.473	0.554908		172.521	0.28217		172.521	0.533667		172.473	0.654615		172.473	0.55494
	172.663	0.36282		172.663	0.523698		172.711	0.33075		172.711	0.526407		172.663	0.652332		172.663	0.56637
	172.854	0.33956		172.854	0.516871		172.901	0.32162		172.901	0.499352		172.853	0.661389		172.853	0.5923
	173.044	0.32384		173.044	0.523423		173.092	0.29939		173.092	0.545575		173.044	0.651382		173.044	0.5839
	173.234	0.35165		173.234	0.514629		173.282	0.2792		173.282	0.537112		173.234	0.617927		173.234	0.55662
	173.424	0.39349		173.424	0.5732		173.472	0.27381		173.472	0.563139		173.424	0.641395		173.424	0.56411
	173.614	0.43536		173.614	0.548639		173.662	0.31081		173.662	0.572724		173.614	0.627447		173.614	0.58335
	173.804	0.40911		173.804	0.552254		173.852	0.30098		173.852	0.538776		173.804	0.602438		173.804	0.59047
	173.995	0.36493		173.995	0.52444		174.043	0.31296		174.043	0.529388		173.994	0.618816		173.994	0.56092
	174.185	0.39914		174.185	0.535243		174.233	0.32153		174.233	0.54756		174.185	0.688502		174.185	0.50652
	174.375	0.34697		174.375	0.538689		174.423	0.2987		174.423	0.525947		174.375	0.661371		174.375	0.57575
	174.565	0.3917		174.565	0.553757		174.613	0.29534		174.613	0.53426		174.565	0.633429		174.565	0.58263
	174.755	0.3846		174.755	0.576744		174.803	0.29786		174.803	0.545637		174.755	0.608719		174.755	0.54565
	174.945	0.41692		174.945	0.490656		174.994	0.29938		174.994	0.575962		174.945	0.678753		174.945	0.57228
	175.135	0.39897		175.135	0.554173		175.184	0.31237		175.184	0.512052		175.135	0.618451		175.135	0.59238
	175.326	0.38749		175.326	0.544568		175.374	0.29666		175.374	0.523838		175.326	0.650889		175.326	0.54595
	175.516	0.40067		175.516	0.548529		175.564	0.30852		175.564	0.515123		175.516	0.634333		175.516	0.61441
	175.706	0.36448		175.706	0.555093		175.755	0.31918		175.755	0.524935		175.706	0.647139		175.706	0.5516
	175.896	0.32936		175.896	0.529322		175.945	0.34419		175.945	0.501976		175.896	0.637559		175.896	0.58062
	176.086	0.35401		176.086	0.549502		176.135	0.32713		176.135	0.5318		176.086	0.648446		176.086	0.56096
	176.276	0.37089		176.276	0.530089		176.325	0.2912		176.325	0.545218		176.276	0.644264		176.276	0.5637
	176.467	0.38747		176.467	0.546173		176.515	0.33358		176.515	0.549125		176.466	0.664352		176.466	0.57319
	176.657	0.39392		176.657	0.521622		176.706	0.31407		176.706	0.50857		176.657	0.645559		176.657	0.59085
	176.847	0.36994		176.847	0.553955		176.896	0.31412		176.896	0.525199		176.847	0.669553		176.847	0.5716
	177.037	0.36833		177.037	0.587688		177.086	0.31479		177.086	0.542939		177.037	0.659834		177.037	0.55651
	177.227	0.38545		177.227	0.549942		177.276	0.31941		177.276	0.537047		177.227	0.634409		177.227	0.55571
	177.417	0.37927		177.417	0.555537		177.466	0.31919		177.466	0.558458		177.417	0.640756		177.417	0.55801
	177.608	0.41228		177.608	0.540749		177.657	0.32579		177.657	0.565338		177.607	0.652951		177.607	0.60132
	177.798	0.38087		177.798	0.570016		177.847	0.29563		177.847	0.56877		177.798	0.684632		177.798	0.56279
	177.988	0.37792		177.988	0.580985		178.037	0.33425		178.037	0.541826		177.988	0.654949		177.988	0.57987
	178.178	0.34902		178.178	0.556316		178.227	0.3572		178.227	0.5373		178.178	0.633234		178.178	0.61437
	178.368	0.38351		178.368	0.582059		178.417	0.31606		178.417	0.530216		178.368	0.658918		178.368	0.59536
	178.558	0.41335		178.558	0.578914		178.608	0.29669		178.608	0.515995		178.558	0.633455		178.558	0.59112
	178.748	0.32675		178.748	0.583153		178.798	0.27475		178.798	0.547252		178.748	0.649617		178.748	0.59143
	178.939	0.36743		178.939	0.518778		178.988	0.32468		178.988	0.529634		178.939	0.645456		178.939	0.61182
	179.129	0.39927		179.129	0.543372		179.178	0.32266		179.178	0.521961		179.129	0.642819		179.129	0.58725
	179.319	0.4127		179.319	0.550852		179.369	0.32536		179.369	0.52067		179.319	0.670413		179.319	0.61052
	179.509	0.39221		179.509	0.536376		179.559	0.32339		179.559	0.515106		179.509	0.644111		179.509	0.6033
	179.699	0.41731		179.699	0.555646		179.749	0.32647		179.749	0.463793		179.699	0.662888		179.699	0.58115
	179.889	0.3924		179.889	0.542932		179.939	0.33618		179.939	0.444027		179.889	0.645302		179.889	0.55204
	180.08	0.41906		180.08	0.549459		180.129	0.2949		180.129	0.450085		180.079	0.619373		180.079	0.54957
	180.27	0.40643		180.27	0.580176		180.32	0.29264		180.32	0.470768		180.27	0.663978		180.27	0.57942
	180.46	0.36334		180.46	0.573867		180.51	0.2826		180.51	0.461958		180.46	0.687325		180.46	0.55128
	180.65	0.39623		180.65	0.546013		180.7	0.31002		180.7	0.441592		180.65	0.655005		180.65	0.55012
	180.84	0.39093		180.84	0.514688		180.89	0.31603		180.89	0.488361		180.84	0.641681		180.84	0.55349
	181.03	0.43062		181.03	0.577515		181.08	0.26888		181.08	0.469777		181.03	0.629658		181.03	0.56717
	181.221	0.35148		181.221	0.5668		181.271	0.29338		181.271	0.456205		181.22	0.660999		181.22	0.57928
	181.411	0.43131		181.411	0.54292		181.461	0.322		181.461	0.489584		181.411	0.650168		181.411	0.55824
	181.601	0.39421		181.601	0.543007		181.651	0.34876		181.651	0.441812		181.601	0.648346		181.601	0.53677
	181.791	0.37603		181.791	0.564879		181.841	0.30956		181.841	0.490177		181.791	0.645525		181.791	0.57314
	181.981	0.41		181.981	0.583727		182.031	0.36488		182.031	0.489839		181.981	0.68699		181.981	0.61121
	182.171	0.34469		182.171	0.559297		182.222	0.30142		182.222	0.468672		182.171	0.644054		182.171	0.57743
	182.361	0.39278		182.361	0.570886		182.412	0.30624		182.412	0.495895		182.361	0.656612		182.361	0.61009
	182.552	0.38355		182.552	0.554888		182.602	0.32999		182.602	0.437781		182.552	0.638091		182.552	0.52326
	182.742	0.44184		182.742	0.553705		182.792	0.33973		182.792	0.46196		182.742	0.636254		182.742	0.55891
	182.932	0.35362		182.932	0.583222		182.983	0.28373		182.983	0.475019		182.932	0.647449		182.932	0.56422
	183.122	0.39081		183.122	0.525907		183.173	0.33964		183.173	0.463802		183.122	0.639767		183.122	0.55538
	183.312	0.38964		183.312	0.574366		183.363	0.30845		183.363	0.467014		183.312	0.626016		183.312	0.58252
	183.502	0.39072		183.502	0.559706		183.553	0.31549		183.553	0.478955		183.502	0.611233		183.502	0.6024
	183.693	0.36333		183.693	0.542413		183.743	0.30841		183.743	0.462361		183.692	0.658349		183.692	0.59067
	183.883	0.40825		183.883	0.581229		183.934	0.34579		183.934	0.488803		183.883	0.653192		183.883	0.58617
	184.073	0.37417		184.073	0.56294		184.124	0.30173		184.124	0.469689		184.073	0.61427		184.073	0.5899
	184.263	0.37772		184.263	0.579422		184.314	0.37347		184.314	0.467958		184.263	0.635979		184.263	0.5788
	184.453	0.3688		184.453	0.583726		184.504	0.27291		184.504	0.490323		184.453	0.679729		184.453	0.55698
	184.643	0.39188		184.643	0.572406		184.694	0.32892		184.694	0.474153		184.643	0.609447		184.643	0.56095
	184.834	0.40385		184.834	0.561529		184.885	0.30096		184.885	0.52412		184.833	0.680831		184.833	0.58985
	185.024	0.35703		185.024	0.547674		185.075	0.30659		185.075	0.515702		185.024	0.657408		185.024	0.57602
	185.214	0.408		185.214	0.549406		185.265	0.34547		185.265	0.507544		185.214	0.661089		185.214	0.51305
	185.404	0.38757		185.404	0.55702		185.455	0.30201		185.455	0.490138		185.404	0.670438		185.404	0.64215
	185.594	0.37768		185.594	0.565314		185.645	0.3097		185.645	0.472449		185.594	0.643483		185.594	0.5771
	185.784	0.39599		185.784	0.572424		185.836	0.32033		185.836	0.489896		185.784	0.641012		185.784	0.61738
	185.974	0.38886		185.974	0.566496		186.026	0.27453		186.026	0.489712		185.974	0.699191		185.974	0.56706
	186.165	0.46215		186.165	0.528482		186.216	0.32441		186.216	0.493984		186.165	0.635528		186.165	0.57042
	186.355	0.40954		186.355	0.587816		186.406	0.37196		186.406	0.512122		186.355	0.677099		186.355	0.56068
	186.545	0.36994		186.545	0.557475		186.597	0.33629		186.597	0.50457		186.545	0.672422		186.545	0.61345
	186.735	0.39619		186.735	0.56701		186.787	0.33439		186.787	0.502311		186.735	0.668109		186.735	0.61448
	186.925	0.35473		186.925	0.583479		186.977	0.31956		186.977	0.489098		186.925	0.630824		186.925	0.62512
	187.115	0.38371		187.115	0.553864		187.167	0.3091		187.167	0.487414		187.115	0.677421		187.115	0.6207
	187.306	0.35708		187.306	0.563783		187.357	0.31784		187.357	0.520219		187.305	0.67504		187.305	0.59057
	187.496	0.3562		187.496	0.570183		187.548	0.29845		187.548	0.522429		187.496	0.666864		187.496	0.57354
	187.686	0.33364		187.686	0.558317		187.738	0.34859		187.738	0.507315		187.686	0.62175		187.686	0.54508
	187.876	0.4262		187.876	0.563103		187.928	0.33859		187.928	0.518168		187.876	0.626004		187.876	0.60569
	188.066	0.3567		188.066	0.544138		188.118	0.2889		188.118	0.493733		188.066	0.678269		188.066	0.53369
	188.256	0.42183		188.256	0.560236		188.308	0.30333		188.308	0.491425		188.256	0.645121		188.256	0.55285
	188.447	0.41302		188.447	0.521071		188.499	0.27016		188.499	0.483731		188.446	0.651628		188.446	0.60336
	188.637	0.35046		188.637	0.593473		188.689	0.33582		188.689	0.479604		188.637	0.639963		188.637	0.59365
	188.827	0.38772		188.827	0.558305		188.879	0.31037		188.879	0.52658		188.827	0.629205		188.827	0.56246
	189.017	0.41312		189.017	0.546775		189.069	0.32712		189.069	0.47557		189.017	0.687162		189.017	0.56374
	189.207	0.36009		189.207	0.584621		189.259	0.34319		189.259	0.512742		189.207	0.62144		189.207	0.5875
	189.397	0.43603		189.397	0.557872		189.45	0.3048		189.45	0.516495		189.397	0.666961		189.397	0.53971
	189.587	0.36139		189.587	0.577026		189.64	0.32584		189.64	0.487726		189.587	0.65889		189.587	0.57141
	189.778	0.39897		189.778	0.581373		189.83	0.31935		189.83	0.510741		189.778	0.643403		189.778	0.62283
	189.968	0.36141		189.968	0.562988		190.02	0.4049		190.02	0.455749		189.968	0.65402		189.968	0.58303
	190.158	0.32271		190.158	0.555428		190.211	0.35281		190.211	0.475419		190.158	0.637915		190.158	0.6167
	190.348	0.39428		190.348	0.543592		190.401	0.33463		190.401	0.479496		190.348	0.623626		190.348	0.61385
	190.538	0.38359		190.538	0.559318		190.591	0.29377		190.591	0.488768		190.538	0.666439		190.538	0.58752
	190.728	0.40688		190.728	0.563507		190.781	0.33849		190.781	0.527329		190.728	0.690495		190.728	0.56033
	190.919	0.38308		190.919	0.567097		190.971	0.32078		190.971	0.47043		190.918	0.673479		190.918	0.59015
	191.109	0.36153		191.109	0.55197		191.162	0.32926		191.162	0.49075		191.109	0.639978		191.109	0.57393
	191.299	0.43698		191.299	0.591306		191.352	0.31862		191.352	0.524754		191.299	0.676268		191.299	0.56357
	191.489	0.44481		191.489	0.567588		191.542	0.32769		191.542	0.498607		191.489	0.66896		191.489	0.51843
	191.679	0.38775		191.679	0.542213		191.732	0.30938		191.732	0.489556		191.679	0.675977		191.679	0.5905
	191.869	0.3624		191.869	0.550668		191.922	0.29149		191.922	0.49312		191.869	0.666025		191.869	0.55746
	192.06	0.42006		192.06	0.541875		192.113	0.28759		192.113	0.500966		192.059	0.663814		192.059	0.60972
	192.25	0.34844		192.25	0.60329		192.303	0.33781		192.303	0.495242		192.25	0.656354		192.25	0.57661
	192.44	0.40774		192.44	0.575439		192.493	0.32302		192.493	0.504384		192.44	0.623726		192.44	0.57581
	192.63	0.45382		192.63	0.55896		192.683	0.31787		192.683	0.496854		192.63	0.656911		192.63	0.58584
	192.82	0.3957		192.82	0.585928		192.873	0.33811		192.873	0.508281		192.82	0.659516		192.82	0.56295
	193.01	0.41345		193.01	0.560454		193.064	0.34728		193.064	0.514598		193.01	0.663832		193.01	0.57122
	193.2	0.39372		193.2	0.594603		193.254	0.28646		193.254	0.512899		193.2	0.674779		193.2	0.59081
	193.391	0.4448		193.391	0.591738		193.444	0.31374		193.444	0.508296		193.391	0.654328		193.391	0.55424
	193.581	0.41282		193.581	0.571411		193.634	0.34416		193.634	0.493969		193.581	0.629425		193.581	0.56234
	193.771	0.40549		193.771	0.590276		193.825	0.32556		193.825	0.50778		193.771	0.641256		193.771	0.54205
	193.961	0.35318		193.961	0.552178		194.015	0.2825		194.015	0.517022					193.961	0.53766
	194.151	0.44762		194.151	0.546386		194.205	0.32299		194.205	0.521663					194.151	0.59957
	194.341	0.43632		194.341	0.552445		194.395	0.29588		194.395	0.490237					194.341	0.59266
	194.532	0.39081		194.532	0.573526		194.585	0.33146		194.585	0.527898					194.531	0.62931
	194.722	0.46968		194.722	0.571694		194.776	0.33789		194.776	0.509019					194.722	0.5391
	194.912	0.35182		194.912	0.571946		194.966	0.35537		194.966	0.486423					194.912	0.57493
	195.102	0.42193		195.102	0.567065		195.156	0.31794		195.156	0.504602					195.102	0.57308
	195.292	0.40717		195.292	0.576883		195.346	0.36141		195.346	0.497757					195.292	0.57837
	195.482	0.38393		195.482	0.558414		195.536	0.31357		195.536	0.472134					195.482	0.57818
	195.673	0.36275		195.673	0.571418		195.727	0.30936		195.727	0.520645					195.672	0.60826
	195.863	0.40669		195.863	0.585347		195.917	0.30251		195.917	0.538265					195.863	0.55994
	196.053	0.38088		196.053	0.58853		196.107	0.33933		196.107	0.514629					196.053	0.57952
	196.243	0.39905		196.243	0.590747		196.297	0.31748		196.297	0.514843					196.243	0.56875
	196.433	0.36183		196.433	0.572015		196.487	0.27992		196.487	0.538575					196.433	0.58662
	196.623	0.37446		196.623	0.583468		196.678	0.32074		196.678	0.475975					196.623	0.61981
	196.813	0.40318		196.813	0.595641		196.868	0.3056		196.868	0.525825					196.813	0.5669
	197.004	0.41649		197.004	0.558429		197.058	0.31465		197.058	0.551775					197.004	0.58244
	197.194	0.39397		197.194	0.582898		197.248	0.30277		197.248	0.521722					197.194	0.58735
	197.384	0.39349		197.384	0.569826		197.439	0.33601		197.439	0.50405					197.384	0.56238
	197.574	0.43305		197.574	0.542769		197.629	0.29462		197.629	0.524679					197.574	0.5853
	197.764	0.39759		197.764	0.568653		197.819	0.30973		197.819	0.529404					197.764	0.55707
	197.954	0.38136		197.954	0.580918		198.009	0.34255		198.009	0.487528					197.954	0.6208
	198.145	0.37484		198.145	0.619408		198.199	0.35794		198.199	0.507281					198.144	0.58254
	198.335	0.39536		198.335	0.572237		198.39	0.3485		198.39	0.543141					198.335	0.55426
	198.525	0.44521		198.525	0.601928		198.58	0.32398		198.58	0.5012					198.525	0.58598
	198.715	0.39941		198.715	0.587135		198.77	0.31282		198.77	0.523783					198.715	0.55589
	198.905	0.40214		198.905	0.568544		198.96	0.29951		198.96	0.509099					198.905	0.5713
	199.095	0.40564		199.095	0.547435		199.15	0.33027		199.15	0.494994					199.095	0.5891
	199.286	0.39414		199.286	0.567406		199.341	0.32618		199.341	0.543799					199.285	0.56291
	199.476	0.3691		199.476	0.56646		199.531	0.32585		199.531	0.474503					199.476	0.58987
	199.666	0.40608		199.666	0.570981		199.721	0.26488		199.721	0.498053					199.666	0.58072
	199.856	0.43413		199.856	0.587677		199.911	0.30672		199.911	0.487953					199.856	0.55114
	200.046	0.37569		200.046	0.571702		200.101	0.33998		200.101	0.509172					200.046	0.6233
	200.236	0.39856		200.236	0.614393		200.292	0.31701		200.292	0.507794					200.236	0.62561
	200.426	0.36557		200.426	0.557434		200.482	0.30801		200.482	0.494665					200.426	0.59658
	200.617	0.39804		200.617	0.564554		200.672	0.32646		200.672	0.508286					200.617	0.56944
	200.807	0.36945		200.807	0.55043		200.862	0.31643		200.862	0.526184					200.807	0.58893
	200.997	0.43061		200.997	0.574758		201.053	0.29893		201.053	0.510292					200.997	0.59007
	201.187	0.39964		201.187	0.567591		201.243	0.3449		201.243	0.487893					201.187	0.62422
	201.377	0.42431		201.377	0.56794		201.433	0.30259		201.433	0.522482					201.377	0.60685
	201.567	0.37795		201.567	0.569487		201.623	0.31138		201.623	0.511015					201.567	0.59435
	201.758	0.3833		201.758	0.577254		201.813	0.30137		201.813	0.49928					201.757	0.59306
	201.948	0.39084		201.948	0.579129		202.004	0.32572		202.004	0.509278					201.948	0.61363
	202.138	0.34169		202.138	0.569694		202.194	0.29297		202.194	0.516981					202.138	0.56356
	202.328	0.44698		202.328	0.574073		202.384	0.33898		202.384	0.520887					202.328	0.56494
	202.518	0.39096		202.518	0.566832		202.574	0.32083		202.574	0.490448					202.518	0.58818
	202.708	0.37228		202.708	0.606968		202.764	0.33061		202.764	0.548059					202.708	0.56403
	202.899	0.38583		202.899	0.552016		202.955	0.36263		202.955	0.535652					202.898	0.57382
	203.089	0.39478		203.089	0.564001		203.145	0.3517		203.145	0.565304					203.089	0.57383
	203.279	0.38023		203.279	0.598839		203.335	0.36052		203.335	0.538311					203.279	0.64572
	203.469	0.39057		203.469	0.564355		203.525	0.36196		203.525	0.511543					203.469	0.57016
	203.659	0.40147		203.659	0.610236		203.715	0.29386		203.715	0.508017					203.659	0.55088
	203.849	0.39035		203.849	0.555325		203.906	0.34216		203.906	0.539617					203.849	0.56377
	204.039	0.43524		204.039	0.598572		204.096	0.32438		204.096	0.537408					204.039	0.61242
	204.23	0.4196		204.23	0.581054		204.286	0.33566		204.286	0.537278					204.23	0.61459
	204.42	0.39029		204.42	0.584926		204.476	0.30081		204.476	0.551994					204.42	0.57184
	204.61	0.39165		204.61	0.59549		204.667	0.28737		204.667	0.529719					204.61	0.56798
	204.8	0.41991		204.8	0.552292		204.857	0.34257		204.857	0.522329					204.8	0.5673
	204.99	0.40137		204.99	0.594771		205.047	0.33052		205.047	0.567061					204.99	0.59877
	205.18	0.40205		205.18	0.589585		205.237	0.29983		205.237	0.562555					205.18	0.58209
	205.371	0.39013		205.371	0.582661		205.427	0.33968		205.427	0.564499					205.37	0.59743
	205.561	0.41565		205.561	0.616345		205.618	0.31901		205.618	0.57625					205.561	0.59345
	205.751	0.37698		205.751	0.57218		205.808	0.30235		205.808	0.596216					205.751	0.58296
	205.941	0.39141		205.941	0.601078		205.998	0.35171		205.998	0.549696					205.941	0.60018
	206.131	0.367		206.131	0.586515		206.188	0.33423		206.188	0.547614					206.131	0.54482
	206.321	0.41969		206.321	0.620043		206.378	0.33614		206.378	0.535039					206.321	0.58095
	206.512	0.42532		206.512	0.602163		206.569	0.33126		206.569	0.531758					206.511	0.5695
	206.702	0.43256		206.702	0.600636		206.759	0.37828		206.759	0.523142					206.702	0.60613
	206.892	0.3608		206.892	0.587024		206.949	0.3699		206.949	0.564645					206.892	0.58117
	207.082	0.3886		207.082	0.566909		207.139	0.33146		207.139	0.585025					207.082	0.60439
	207.272	0.32094		207.272	0.603193		207.329	0.3791		207.329	0.599411					207.272	0.65206
	207.462	0.41929		207.462	0.584257		207.52	0.35241		207.52	0.555942					207.462	0.60428
	207.652	0.47247		207.652	0.611183		207.71	0.33196		207.71	0.539121					207.652	0.55533
	207.843	0.39644		207.843	0.599919		207.9	0.29831		207.9	0.534871					207.843	0.56367
	208.033	0.41554		208.033	0.611548		208.09	0.31113		208.09	0.559727					208.033	0.51951
	208.223	0.40676		208.223	0.592625		208.281	0.33373		208.281	0.555752					208.223	0.58186
	208.413	0.36041		208.413	0.584063		208.471	0.34295		208.471	0.535774					208.413	0.58799
	208.603	0.38806		208.603	0.58225		208.661	0.34985		208.661	0.576027					208.603	0.58898
	208.793	0.44477		208.793	0.560092		208.851	0.3473		208.851	0.570625					208.793	0.57939
	208.984	0.38526		208.984	0.5483		209.041	0.35395		209.041	0.539061					208.983	0.58745
	209.174	0.46038		209.174	0.612579		209.232	0.32465		209.232	0.585074					209.174	0.59779
	209.364	0.45036		209.364	0.576324		209.422	0.32692		209.422	0.575819					209.364	0.60942
	209.554	0.40553		209.554	0.610735		209.612	0.36042		209.612	0.58107					209.554	0.61475
	209.744	0.41175		209.744	0.605906		209.802	0.36021		209.802	0.552484					209.744	0.60165
	209.934	0.4204		209.934	0.608541		209.992	0.37553		209.992	0.561247					209.934	0.62161
	210.125	0.44095		210.125	0.567799		210.183	0.28284		210.183	0.57324					210.124	0.59261
	210.315	0.40807		210.315	0.617899		210.373	0.30104		210.373	0.613547					210.315	0.59673
	210.505	0.40381		210.505	0.593834		210.563	0.34277		210.563	0.579425					210.505	0.59235
	210.695	0.4066		210.695	0.614118		210.753	0.35463		210.753	0.588879					210.695	0.57323
	210.885	0.42024		210.885	0.623931		210.943	0.31859		210.943	0.631516					210.885	0.60271
	211.075	0.38963		211.075	0.571577		211.134	0.3469		211.134	0.543608					211.075	0.57219
	211.265	0.38352		211.265	0.566188		211.324	0.3275		211.324	0.577565					211.265	0.61269
	211.456	0.42888		211.456	0.573715		211.514	0.34212		211.514	0.577008					211.456	0.58431
	211.646	0.40899		211.646	0.59968		211.704	0.41519		211.704	0.554003					211.646	0.62529
	211.836	0.42149		211.836	0.638413		211.895	0.32564		211.895	0.580599					211.836	0.58485
	212.026	0.39796		212.026	0.607312		212.085	0.35227		212.085	0.564203					212.026	0.57195
	212.216	0.41868		212.216	0.592944		212.275	0.33749		212.275	0.556586					212.216	0.56034
	212.406	0.39896		212.406	0.607186		212.465	0.40028		212.465	0.532243					212.406	0.6186
	212.597	0.38782		212.597	0.588293		212.655	0.36786		212.655	0.575418					212.596	0.58818
	212.787	0.39044		212.787	0.595134		212.846	0.32193		212.846	0.544522					212.787	0.55948
	212.977	0.43351		212.977	0.575185		213.036	0.36929		213.036	0.540538					212.977	0.55859
	213.167	0.42427		213.167	0.596362		213.226	0.33723		213.226	0.523906					213.167	0.56171
	213.357	0.42062		213.357	0.61985		213.416	0.34924		213.416	0.558536					213.357	0.58311
	213.547	0.38559		213.547	0.588367		213.606	0.33365		213.606	0.571886					213.547	0.596
	213.738	0.43648		213.738	0.612695		213.797	0.33597		213.797	0.554897					213.737	0.60736
	213.928	0.42301		213.928	0.59726		213.987	0.32225		213.987	0.531756					213.928	0.56663
	214.118	0.41723		214.118	0.568651		214.177	0.35371		214.177	0.582457					214.118	0.55809
	214.308	0.38933		214.308	0.624896		214.367	0.3454		214.367	0.553173					214.308	0.62597
	214.498	0.41532		214.498	0.603274		214.557	0.36818		214.557	0.570617					214.498	0.6438
	214.688	0.42925		214.688	0.607293		214.748	0.41848		214.748	0.539689					214.688	0.55511
	214.878	0.39798		214.878	0.596272		214.938	0.30001		214.938	0.546266					214.878	0.57938
	215.069	0.38911		215.069	0.59512		215.128	0.33829		215.128	0.527216					215.069	0.6097
	215.259	0.41183		215.259	0.598653		215.318	0.35928		215.318	0.578401					215.259	0.56938
	215.449	0.41987		215.449	0.592396		215.509	0.32092		215.509	0.53059					215.449	0.60429
	215.639	0.46733		215.639	0.609999		215.699	0.33238		215.699	0.564662					215.639	0.63481
	215.829	0.41349		215.829	0.603744		215.889	0.34064		215.889	0.535888					215.829	0.57269
	216.019	0.39923		216.019	0.598053		216.079	0.33127		216.079	0.545117					216.019	0.62173
	216.21	0.3966		216.21	0.618163		216.269	0.39387		216.269	0.519748					216.209	0.60201
	216.4	0.42125		216.4	0.583875		216.46	0.34679		216.46	0.556759					216.4	0.60149
	216.59	0.40567		216.59	0.587846		216.65	0.31322		216.65	0.53919					216.59	0.57779
	216.78	0.36175		216.78	0.609771		216.84	0.38698		216.84	0.610077					216.78	0.59561
	216.97	0.39306		216.97	0.571864		217.03	0.33528		217.03	0.527869					216.97	0.5718
	217.16	0.43107		217.16	0.607288		217.22	0.38251		217.22	0.565218					217.16	0.61345
	217.351	0.40754		217.351	0.587596		217.411	0.35401		217.411	0.578313					217.35	0.62003
	217.541	0.4021		217.541	0.610948		217.601	0.33734		217.601	0.594008					217.541	0.60963
	217.731	0.45898		217.731	0.581827		217.791	0.35835		217.791	0.535455					217.731	0.55329
	217.921	0.40446		217.921	0.609521		217.981	0.35176		217.981	0.575207					217.921	0.60042
	218.111	0.44179		218.111	0.597114		218.171	0.37903		218.171	0.56139					218.111	0.54065
	218.301	0.39831		218.301	0.58258		218.362	0.30072		218.362	0.574026					218.301	0.57358
	218.491	0.38081		218.491	0.559935		218.552	0.35004		218.552	0.537955					218.491	0.59097
	218.682	0.35886		218.682	0.636882		218.742	0.30489		218.742	0.577008					218.682	0.58874
	218.872	0.38494		218.872	0.611486		218.932	0.37604		218.932	0.579475					218.872	0.62208
	219.062	0.41256		219.062	0.586606		219.123	0.38436		219.123	0.571878					219.062	0.60867
	219.252	0.41065		219.252	0.587326		219.313	0.32449		219.313	0.578555					219.252	0.56155
	219.442	0.43706		219.442	0.593911		219.503	0.35322		219.503	0.578792					219.442	0.57281
	219.632	0.37008		219.632	0.583963		219.693	0.355		219.693	0.553415					219.632	0.57634
	219.823	0.43686		219.823	0.593632		219.883	0.30992		219.883	0.540589					219.822	0.62358
	220.013	0.43996		220.013	0.583632		220.074	0.40088		220.074	0.549125					220.013	0.56563
	220.203	0.4339		220.203	0.619395		220.264	0.34041		220.264	0.559814					220.203	0.57496
	220.393	0.46221		220.393	0.631041		220.454	0.31203		220.454	0.55504					220.393	0.63221
	220.583	0.41044		220.583	0.540102		220.644	0.32284		220.644	0.561624					220.583	0.53513
	220.773	0.39118		220.773	0.593929		220.834	0.32333		220.834	0.566762					220.773	0.60698
	220.964	0.40042		220.964	0.607324		221.025	0.36469		221.025	0.57227					220.963	0.57306
	221.154	0.41082		221.154	0.587498		221.215	0.39529		221.215	0.549001					221.154	0.60552
	221.344	0.38188		221.344	0.550684		221.405	0.3335		221.405	0.543518					221.344	0.58876
	221.534	0.43409		221.534	0.617033		221.595	0.34261		221.595	0.582569					221.534	0.58292
	221.724	0.41349		221.724	0.542767		221.785	0.29391		221.785	0.556205					221.724	0.61791
	221.914	0.44671		221.914	0.560566		221.976	0.33435		221.976	0.582652					221.914	0.56838
	222.104	0.39092		222.104	0.56519		222.166	0.34815		222.166	0.558483					222.104	0.61214
	222.295	0.45274		222.295	0.564735		222.356	0.37021		222.356	0.571724					222.295	0.5883
	222.485	0.44831		222.485	0.566168		222.546	0.35906		222.546	0.561633					222.485	0.56502
	222.675	0.38131		222.675	0.571929		222.737	0.31232		222.737	0.548985					222.675	0.60717
	222.865	0.4039		222.865	0.584161		222.927	0.41197		222.927	0.587288					222.865	0.58456
	223.055	0.4191		223.055	0.623485		223.117	0.32767		223.117	0.538947					223.055	0.62134
	223.245	0.45995		223.245	0.618932		223.307	0.33887		223.307	0.543314					223.245	0.61314
	223.436	0.41331		223.436	0.578659		223.497	0.35655		223.497	0.556976					223.435	0.67488
	223.626	0.43829		223.626	0.574849		223.688	0.33351		223.688	0.547536					223.626	0.56366
	223.816	0.42823		223.816	0.589324		223.878	0.37351		223.878	0.553135					223.816	0.60163
	224.006	0.40625		224.006	0.615113		224.068	0.36633		224.068	0.532394					224.006	0.57698
	224.196	0.38948		224.196	0.60413		224.258	0.31778		224.258	0.568707					224.196	0.62889
	224.386	0.38509		224.386	0.586975		224.448	0.37039		224.448	0.547407					224.386	0.55446
	224.577	0.37876		224.577	0.61028		224.639	0.30533		224.639	0.527085					224.576	0.562
	224.767	0.45		224.767	0.583333		224.829	0.38129		224.829	0.579719					224.767	0.58782
	224.957	0.43346		224.957	0.594888		225.019	0.32292		225.019	0.558487					224.957	0.60437
	225.147	0.39269		225.147	0.574547		225.209	0.32336		225.209	0.603925					225.147	0.61274
	225.337	0.43058		225.337	0.55312		225.399	0.34124		225.399	0.591623					225.337	0.61349
	225.527	0.41213		225.527	0.590758		225.59	0.32194		225.59	0.554601					225.527	0.59081
	225.717	0.40731		225.717	0.593851		225.78	0.38631		225.78	0.594466					225.717	0.56303
	225.908	0.4611		225.908	0.592934		225.97	0.3782		225.97	0.518835					225.908	0.60951
	226.098	0.40642		226.098	0.581834		226.16	0.34702		226.16	0.541056					226.098	0.60209
	226.288	0.38012		226.288	0.576997		226.351	0.34515		226.351	0.552384					226.288	0.6011
	226.478	0.41548		226.478	0.591558		226.541	0.36307		226.541	0.500923					226.478	0.55115
	226.668	0.43078		226.668	0.584329		226.731	0.39293		226.731	0.591599					226.668	0.57413
	226.858	0.39371		226.858	0.557099		226.921	0.33348		226.921	0.596001					226.858	0.61967
	227.049	0.43323		227.049	0.581955		227.111	0.3275		227.111	0.551894					227.048	0.5838
	227.239	0.38197		227.239	0.549911		227.302	0.36726		227.302	0.592944					227.239	0.59361
	227.429	0.48543		227.429	0.57167		227.492	0.33344		227.492	0.538863					227.429	0.58575
	227.619	0.36313		227.619	0.591116		227.682	0.37001		227.682	0.56737					227.619	0.53415
	227.809	0.40834		227.809	0.600278		227.872	0.36403		227.872	0.539698					227.809	0.61806
	227.999	0.45187		227.999	0.565986		228.062	0.33929		228.062	0.539757					227.999	0.58651
	228.19	0.43881		228.19	0.579749		228.253	0.35917		228.253	0.558343					228.189	0.64026
	228.38	0.39344		228.38	0.567578		228.443	0.34228		228.443	0.551568					228.38	0.58523
	228.57	0.37794		228.57	0.579631		228.633	0.36044		228.633	0.53997					228.57	0.58095
	228.76	0.44846		228.76	0.565445		228.823	0.38668		228.823	0.541553					228.76	0.56216
	228.95	0.41228		228.95	0.560923		229.013	0.3214		229.013	0.570236					228.95	0.56906
	229.14	0.45233		229.14	0.58911		229.204	0.39607		229.204	0.524877					229.14	0.61412
	229.33	0.42593		229.33	0.563059		229.394	0.33435		229.394	0.562237					229.33	0.59457
	229.521	0.40287		229.521	0.562116		229.584	0.37929		229.584	0.566069					229.521	0.55585
	229.711	0.41827		229.711	0.604925		229.774	0.35717		229.774	0.534861					229.711	0.58142
	229.901	0.40517		229.901	0.558313		229.965	0.34624		229.965	0.552871					229.901	0.57619
	230.091	0.41523		230.091	0.554082		230.155	0.34579		230.155	0.552021					230.091	0.56695
	230.281	0.45844		230.281	0.57402		230.345	0.3371		230.345	0.539526					230.281	0.59464
	230.471	0.40625		230.471	0.55001		230.535	0.32		230.535	0.556566					230.471	0.6122
	230.662	0.45829		230.662	0.573884		230.725	0.36033		230.725	0.564537					230.661	0.57064
	230.852	0.44778		230.852	0.58985		230.916	0.36607		230.916	0.561553					230.852	0.60557
	231.042	0.41249		231.042	0.576341		231.106	0.35904		231.106	0.558175					231.042	0.61234
	231.232	0.43242		231.232	0.570625		231.296	0.38721		231.296	0.560992					231.232	0.56738
	231.422	0.41028		231.422	0.565729		231.486	0.41403		231.486	0.536561					231.422	0.59999
	231.612	0.43747		231.612	0.556785		231.676	0.35762		231.676	0.58935					231.612	0.627
	231.803	0.38174		231.803	0.607684		231.867	0.38252		231.867	0.537329					231.802	0.59013
	231.993	0.45801					232.057	0.36398		232.057	0.568163					231.993	0.58013
	232.183	0.44285					232.247	0.31267		232.247	0.559136					232.183	0.59764
	232.373	0.35514					232.437	0.40713		232.437	0.547241					232.373	0.63708
	232.563	0.44873					232.627	0.36546		232.627	0.562555					232.563	0.61888
	232.753	0.43327					232.818	0.42029		232.818	0.556729					232.753	0.60461
	232.943	0.46414					233.008	0.29966		233.008	0.548468					232.943	0.56885
	233.134	0.43556					233.198	0.36521		233.198	0.568213					233.134	0.6176
	233.324	0.42045					233.388	0.34443		233.388	0.566052					233.324	0.60156
	233.514	0.42533					233.579	0.34608		233.579	0.550265					233.514	0.58797
	233.704	0.41795					233.769	0.33257		233.769	0.571113					233.704	0.59567
	233.894	0.41033					233.959	0.34841		233.959	0.576113					233.894	0.6262
	234.084	0.42792					234.149	0.32984		234.149	0.577772					234.084	0.60928
	234.275	0.42637					234.339	0.35114		234.339	0.603377					234.274	0.59862
	234.465	0.47869					234.53	0.34076		234.53	0.580313					234.465	0.58132
	234.655	0.43225					234.72	0.37378		234.72	0.533578					234.655	0.58996
	234.845	0.39978					234.91	0.35722		234.91	0.593951					234.845	0.6069
	235.035	0.39648					235.1	0.33464		235.1	0.576464					235.035	0.62575
	235.225	0.38846					235.29	0.40682		235.29	0.543962					235.225	0.60139
	235.416	0.39278					235.481	0.34863		235.481	0.559793					235.415	0.58519
	235.606	0.44139					235.671	0.33156		235.671	0.548238					235.606	0.604
	235.796	0.42584					235.861	0.39838		235.861	0.559376					235.796	0.56729
	235.986	0.41625					236.051	0.39644		236.051	0.570882					235.986	0.5882
	236.176	0.4041					236.241	0.35372		236.241	0.585644					236.176	0.58662
	236.366	0.40517					236.432	0.3664		236.432	0.567374					236.366	0.55162
	236.556	0.43463					236.622	0.35759		236.622	0.567034					236.556	0.5865
	236.747	0.43681					236.812	0.38798		236.812	0.574572					236.747	0.53101
	236.937	0.41318					237.002	0.32584		237.002	0.520449					236.937	0.53675
	237.127	0.37723					237.193	0.33866		237.193	0.530434					237.127	0.55652
	237.317	0.47343					237.383	0.34546		237.383	0.582824					237.317	0.56653
	237.507	0.39031					237.573	0.3771		237.573	0.576328					237.507	0.55472
	237.697	0.41473					237.763	0.36877		237.763	0.537428					237.697	0.57922
	237.888	0.40565					237.953	0.35845		237.953	0.55039					237.887	0.58384
	238.078	0.40286					238.144	0.35123		238.144	0.545733					238.078	0.59177
	238.268	0.44487					238.334	0.32776		238.334	0.592269					238.268	0.61606
	238.458	0.39403					238.524	0.36206		238.524	0.564523					238.458	0.58321
	238.648	0.42515					238.714	0.40886		238.714	0.575027					238.648	0.56674
	238.838	0.44477					238.904	0.36355		238.904	0.552577					238.838	0.57465
	239.029	0.46305					239.095	0.32997		239.095	0.541018					239.028	0.54505
	239.219	0.42933					239.285	0.3756		239.285	0.564372					239.219	0.58973
	239.409	0.45759					239.475	0.38436		239.475	0.537694					239.409	0.54678
	239.599	0.47549					239.665	0.30324		239.665	0.559148					239.599	0.5804
	239.789	0.46443					239.855	0.33293		239.855	0.558304					239.789	0.58959
	239.979	0.5397					240.046	0.35209		240.046	0.56363					239.979	0.58454
	240.169	0.4541					240.236	0.40529		240.236	0.534343					240.169	0.58839
	240.36	0.46022					240.426	0.34593		240.426	0.560786					240.36	0.56379
	240.55	0.4107					240.616	0.38508		240.616	0.575369					240.55	0.59165
	240.74	0.48522					240.807	0.35662		240.807	0.541418					240.74	0.58211
	240.93	0.47277					240.997	0.35689		240.997	0.525454					240.93	0.58721
	241.12	0.39913					241.187	0.39722		241.187	0.548365					241.12	0.58986
	241.31	0.43207					241.377	0.33929		241.377	0.55667					241.31	0.55041
	241.501	0.46359					241.567	0.35475		241.567	0.605865					241.5	0.57354
	241.691	0.43753					241.758	0.42565		241.758	0.579374					241.691	0.54637
	241.881	0.42154					241.948	0.3758		241.948	0.557771					241.881	0.58697
	242.071	0.39812					242.138	0.38192		242.138	0.56578					242.071	0.56912
	242.261	0.42299					242.328	0.4301		242.328	0.578434					242.261	0.56071
	242.451	0.36784					242.518	0.31942		242.518	0.569173					242.451	0.58942
	242.642	0.38089					242.709	0.38395		242.709	0.561677					242.641	0.57247
	242.832	0.44537					242.899	0.35262		242.899	0.577704					242.832	0.57834
	243.022	0.48062					243.089	0.38151		243.089	0.559292					243.022	0.56917
	243.212	0.42052					243.279	0.39751		243.279	0.592822					243.212	0.56802
	243.402	0.43842					243.469	0.43729		243.469	0.550951					243.402	0.62138
	243.592	0.42959					243.66	0.39945		243.66	0.547165					243.592	0.54483
	243.782	0.47131					243.85	0.38461		243.85	0.568423					243.782	0.58471
	243.973	0.42282					244.04	0.39003		244.04	0.595266					243.973	0.57208
	244.163	0.48378					244.23	0.37747		244.23	0.576461					244.163	0.5528
	244.353	0.42025					244.421	0.34261		244.421	0.568041					244.353	0.56887
	244.543	0.40959					244.611	0.41263		244.611	0.551333					244.543	0.59027
	244.733	0.4905					244.801	0.39915		244.801	0.54424					244.733	0.59439
	244.923	0.44427					244.991	0.34862		244.991	0.539408					244.923	0.57654
	245.114	0.40661					245.181	0.3682		245.181	0.560825					245.113	0.5701
	245.304	0.43718					245.372	0.37549		245.372	0.573174					245.304	0.58746
	245.494	0.44041					245.562	0.30999		245.562	0.585467					245.494	0.5781
	245.684	0.45251					245.752	0.36887		245.752	0.564585					245.684	0.58432
	245.874	0.42781					245.942	0.37938		245.942	0.560906					245.874	0.55971
	246.064	0.47829					246.132	0.3568		246.132	0.567788					246.064	0.57545
	246.255	0.50662					246.323	0.4142		246.323	0.583738					246.254	0.57873
	246.445	0.46791					246.513	0.38172		246.513	0.572852					246.445	0.5952
	246.635	0.39725					246.703	0.40592		246.703	0.610477					246.635	0.58357
	246.825	0.48396					246.893	0.32966		246.893	0.605127					246.825	0.55547
	247.015	0.48877					247.083	0.37355		247.083	0.608565					247.015	0.55163
	247.205	0.40921					247.274	0.38949		247.274	0.563584					247.205	0.58402
	247.395	0.45108					247.464	0.38998		247.464	0.571947					247.395	0.60144
	247.586	0.45865					247.654	0.36708		247.654	0.560668					247.586	0.59381
	247.776	0.43995					247.844	0.41026		247.844	0.554084					247.776	0.56523
	247.966	0.43899					248.035	0.39692		248.035	0.604412					247.966	0.58673
	248.156	0.4706					248.225	0.36561		248.225	0.562269					248.156	0.60783
	248.346	0.42924					248.415	0.34767		248.415	0.564501					248.346	0.57009
	248.536	0.38773					248.605	0.40117		248.605	0.545664					248.536	0.56925
	248.727	0.40194					248.795	0.38289		248.795	0.542226					248.726	0.56722
	248.917	0.4642					248.986	0.35417		248.986	0.568499					248.917	0.52891
	249.107	0.41847					249.176	0.45827		249.176	0.544523					249.107	0.58904
	249.297	0.45892					249.366	0.35019		249.366	0.566304					249.297	0.57725
	249.487	0.45197					249.556	0.36334		249.556	0.593923					249.487	0.58253
	249.677	0.49575					249.746	0.37878		249.746	0.553922					249.677	0.5699
	249.868	0.47736					249.937	0.35841		249.937	0.600561					249.867	0.57957
	250.058	0.4404					250.127	0.39218		250.127	0.550538					250.058	0.54506
	250.248	0.42781					250.317	0.37412		250.317	0.571371					250.248	0.56715
	250.438	0.39019					250.507	0.35801		250.507	0.554842					250.438	0.56288
	250.628	0.37363					250.697	0.34236		250.697	0.575505					250.628	0.56574
	250.818	0.44388					250.888	0.38514		250.888	0.573651					250.818	0.55541
	251.008	0.49115					251.078	0.37825		251.078	0.604755					251.008	0.59889
	251.199	0.4269					251.268	0.3663		251.268	0.555141					251.199	0.60497
	251.389	0.46455					251.458	0.37798		251.458	0.529122					251.389	0.57138
	251.579	0.4706					251.649	0.38065		251.649	0.550507					251.579	0.53994
	251.769	0.45534					251.839	0.36855		251.839	0.610801					251.769	0.55826
	251.959	0.42856					252.029	0.36794		252.029	0.576523					251.959	0.5664
	252.149	0.46014					252.219	0.44735		252.219	0.573272					252.149	0.56041
	252.34	0.4453					252.409	0.3941		252.409	0.539124					252.339	0.58951
	252.53	0.41612					252.6	0.36935		252.6	0.555813					252.53	0.60459
	252.72	0.51045					252.79	0.36363		252.79	0.570564					252.72	0.62037
	252.91	0.40379					252.98	0.39381		252.98	0.55983					252.91	0.53717
	253.1	0.41648					253.17	0.36094		253.17	0.549882					253.1	0.59144
	253.29	0.39934					253.36	0.38648		253.36	0.572756					253.29	0.55941
	253.481	0.46084					253.551	0.35435		253.551	0.586065					253.48	0.52606
	253.671	0.46297					253.741	0.39629		253.741	0.579937					253.671	0.60798
	253.861	0.4866					253.931	0.32599		253.931	0.546028					253.861	0.59909
	254.051	0.41135					254.121	0.38678		254.121	0.551762					254.051	0.60821
	254.241	0.44769					254.311	0.41215		254.311	0.55041					254.241	0.56519
	254.431	0.38802					254.502	0.41041		254.502	0.549041					254.431	0.5706
	254.621	0.43124					254.692	0.40633		254.692	0.547974					254.621	0.55356
	254.812	0.42909					254.882	0.3431		254.882	0.606059					254.812	0.59501
	255.002	0.4317					255.072	0.33967		255.072	0.587992					255.002	0.59623
	255.192	0.42666					255.263	0.39327		255.263	0.586744					255.192	0.55687
	255.382	0.46819					255.453	0.36855		255.453	0.531793					255.382	0.56359
	255.572	0.40941					255.643	0.39262		255.643	0.552975					255.572	0.59836
	255.762	0.41065					255.833	0.32504		255.833	0.619793					255.762	0.60388
	255.953	0.45562					256.023	0.40704		256.023	0.578318					255.952	0.60005
	256.143	0.42381					256.214	0.35219		256.214	0.555084					256.143	0.61148
	256.333	0.51129					256.404	0.35958		256.404	0.577549					256.333	0.5871
	256.523	0.40022					256.594	0.40048		256.594	0.584001					256.523	0.6068
	256.713	0.45561					256.784	0.39123		256.784	0.554502					256.713	0.5801
	256.903	0.48326					256.974	0.33102		256.974	0.568901					256.903	0.55212
	257.094	0.4605					257.165	0.37443		257.165	0.559062					257.093	0.56738
	257.284	0.40118					257.355	0.36681		257.355	0.533299					257.284	0.57406
	257.474	0.47114					257.545	0.36882		257.545	0.601117					257.474	0.58383
	257.664	0.44715					257.735	0.41308		257.735	0.57471					257.664	0.56917
	257.854	0.46243					257.925	0.39411		257.925	0.577574					257.854	0.58534
	258.044	0.44551					258.116	0.36173		258.116	0.570257					258.044	0.56564
	258.234	0.51047					258.306	0.42249		258.306	0.602852					258.234	0.61253
	258.425	0.45559					258.496	0.43217		258.496	0.555424					258.424	0.58635
	258.615	0.46606					258.686	0.3787		258.686	0.556038					258.615	0.56605
	258.805	0.46023					258.877	0.39195		258.877	0.566744					258.805	0.59957
	258.995	0.4889					259.067	0.41052		259.067	0.566166					258.995	0.57482
	259.185	0.4584					259.257	0.39086		259.257	0.577312					259.185	0.60496
	259.375	0.44773					259.447	0.41475		259.447	0.595237					259.375	0.56824
	259.566	0.46535					259.637	0.33835		259.637	0.577238					259.565	0.59066
	259.756	0.43864					259.828	0.3976		259.828	0.561808					259.756	0.61858
	259.946	0.41725					260.018	0.41708		260.018	0.598155					259.946	0.57607
	260.136	0.4395					260.208	0.39437		260.208	0.54108					260.136	0.58697
	260.326	0.48061					260.398	0.40667		260.398	0.552074					260.326	0.5986
	260.516	0.49543					260.588	0.42309		260.588	0.539525					260.516	0.5661
	260.707	0.43732					260.779	0.42276		260.779	0.573135					260.706	0.59298
	260.897	0.48479					260.969	0.38198		260.969	0.567427					260.897	0.57503
	261.087	0.40395					261.159	0.38783		261.159	0.527342					261.087	0.59307
	261.277	0.43013					261.349	0.4172		261.349	0.536469					261.277	0.57841
	261.467	0.48426					261.539	0.37565		261.539	0.57623					261.467	0.60014
	261.657	0.45975					261.73	0.42086		261.73	0.5884					261.657	0.58867
	261.847	0.43188					261.92	0.40047		261.92	0.577603					261.847	0.57166
	262.038	0.42007					262.11	0.39121		262.11	0.559116					262.038	0.58025
	262.228	0.44542					262.3	0.39565		262.3	0.556237					262.228	0.59427
	262.418	0.50299					262.491	0.39369		262.491	0.576756					262.418	0.54134
	262.608	0.40447					262.681	0.33389		262.681	0.569174					262.608	0.59212
	262.798	0.38161					262.871	0.42878		262.871	0.610614					262.798	0.59796
	262.988	0.4011					263.061	0.40375		263.061	0.547993					262.988	0.56349
	263.179	0.48					263.251	0.43572		263.251	0.570292					263.178	0.60201
	263.369	0.45297					263.442	0.3942		263.442	0.57396					263.369	0.6042
	263.559	0.489					263.632	0.35538		263.632	0.566118					263.559	0.56091
	263.749	0.49718					263.822	0.34268		263.822	0.568191					263.749	0.58421
	263.939	0.40895					264.012	0.43097		264.012	0.585077					263.939	0.54319
	264.129	0.45982					264.202	0.37392		264.202	0.58697					264.129	0.56984
	264.32	0.44423					264.393	0.38782		264.393	0.580627					264.319	0.57604
	264.51	0.42905					264.583	0.36851		264.583	0.554304					264.51	0.56089
	264.7	0.46761					264.773	0.38803		264.773	0.579138					264.7	0.60252
	264.89	0.44437					264.963	0.37495		264.963	0.586962					264.89	0.60749
	265.08	0.42858					265.153	0.41067		265.153	0.601567					265.08	0.56476
	265.27	0.46747					265.344	0.3961		265.344	0.566484					265.27	0.6059
	265.46	0.47307					265.534	0.42216		265.534	0.582702					265.46	0.51957
	265.651	0.43815					265.724	0.4043		265.724	0.635954					265.651	0.5984
	265.841	0.47596					265.914	0.38912		265.914	0.591931					265.841	0.57078
	266.031	0.45409					266.105	0.40176		266.105	0.616927					266.031	0.60797
	266.221	0.44865					266.295	0.45711		266.295	0.579849					266.221	0.58176
	266.411	0.46636					266.485	0.40323		266.485	0.583415					266.411	0.57872
	266.601	0.41484					266.675	0.43776		266.675	0.58068					266.601	0.57087
	266.792	0.4559					266.865	0.39149		266.865	0.590003					266.791	0.57183
	266.982	0.42267					267.056	0.39016		267.056	0.563888					266.982	0.57528
	267.172	0.44461					267.246	0.36696		267.246	0.565069					267.172	0.60246
	267.362	0.4714					267.436	0.41342		267.436	0.569438					267.362	0.54134
	267.552	0.3448					267.626	0.38		267.626	0.609742					267.552	0.57421
	267.742	0.49911					267.816	0.34934		267.816	0.586762					267.742	0.60356
	267.933	0.41663					268.007	0.34617		268.007	0.590494					267.932	0.5586
	268.123	0.41763					268.197	0.38783		268.197	0.597943					268.123	0.58708
	268.313	0.44365					268.387	0.3997		268.387	0.583825					268.313	0.5999
	268.503	0.40537					268.577	0.4403		268.577	0.610646					268.503	0.58969
	268.693	0.44526					268.767	0.37628		268.767	0.612289					268.693	0.59378
	268.883	0.46857					268.958	0.41089		268.958	0.609814					268.883	0.61175
	269.073	0.46728					269.148	0.36845		269.148	0.572016					269.073	0.57265
	269.264	0.438					269.338	0.34708		269.338	0.621652					269.264	0.57298
	269.454	0.47264					269.528	0.43432		269.528	0.630788					269.454	0.53311
	269.644	0.43188					269.719	0.33553		269.719	0.613131					269.644	0.55121
	269.834	0.45193					269.909	0.40397		269.909	0.610221					269.834	0.58096
	270.024	0.38223					270.099	0.34448		270.099	0.60961					270.024	0.6177
	270.214	0.42773					270.289	0.40462		270.289	0.61749					270.214	0.57759
	270.405	0.4279					270.479	0.40226		270.479	0.582951					270.404	0.59429
	270.595	0.4396					270.67	0.39491		270.67	0.648348					270.595	0.58017
	270.785	0.44303					270.86	0.41032		270.86	0.622068					270.785	0.56772
	270.975	0.46353					271.05	0.40578		271.05	0.593812					270.975	0.6057
	271.165	0.50972					271.24	0.46422		271.24	0.611193					271.165	0.59477
	271.355	0.42809					271.43	0.37776		271.43	0.652085					271.355	0.54883
	271.546	0.43551					271.621	0.3642		271.621	0.629831					271.545	0.56599
	271.736	0.44113					271.811	0.43324		271.811	0.659752					271.736	0.58204
	271.926	0.4284					272.001	0.38809		272.001	0.60163					271.926	0.61535
	272.116	0.49808					272.191	0.37177		272.191	0.600303					272.116	0.56403
	272.306	0.48195					272.382	0.39733		272.382	0.632671					272.306	0.55871
	272.496	0.42599					272.572	0.38814		272.572	0.640265					272.496	0.58836
	272.686	0.44596					272.762	0.44649		272.762	0.647486					272.686	0.5751
	272.877	0.4717					272.952	0.4094		272.952	0.636494					272.876	0.57291
	273.067	0.43226					273.142	0.39504		273.142	0.562365					273.067	0.59814
	273.257	0.46937					273.333	0.41064		273.333	0.599148					273.257	0.56296
	273.447	0.47229					273.523	0.39383		273.523	0.587497					273.447	0.56456
	273.637	0.45189					273.713	0.36395		273.713	0.558388					273.637	0.58138
	273.827	0.44229					273.903	0.43901		273.903	0.599402					273.827	0.56985
	274.018	0.47214					274.093	0.38903		274.093	0.608785					274.017	0.58388
	274.208	0.46912					274.284	0.42921		274.284	0.614165					274.208	0.58346
	274.398	0.49095					274.474	0.36741		274.474	0.634995					274.398	0.5699
	274.588	0.42279					274.664	0.37486		274.664	0.645164					274.588	0.62242
	274.778	0.42007					274.854	0.3882		274.854	0.628158					274.778	0.58184
	274.968	0.44473					275.044	0.40217		275.044	0.60089					274.968	0.58678
	275.159	0.41329					275.235	0.40751		275.235	0.59003					275.158	0.57577
	275.349	0.432					275.425	0.37724		275.425	0.607648					275.349	0.61053
	275.539	0.42969					275.615	0.40149		275.615	0.610235					275.539	0.58067
	275.729	0.41873					275.805	0.35033		275.805	0.647879					275.729	0.59074
	275.919	0.46249					275.995	0.38706		275.995	0.634261					275.919	0.61253
	276.109	0.4226					276.186	0.40898		276.186	0.622225					276.109	0.60717
	276.299	0.46246					276.376	0.38297		276.376	0.60231					276.299	0.61013
	276.49	0.426					276.566	0.48174		276.566	0.615439					276.49	0.58698
	276.68	0.48165					276.756	0.43587		276.756	0.563696					276.68	0.54878
	276.87	0.40187					276.947	0.3926		276.947	0.65188					276.87	0.56876
	277.06	0.43176					277.137	0.39358		277.137	0.602487					277.06	0.5681
	277.25	0.46899					277.327	0.37547		277.327	0.592184					277.25	0.598
	277.44	0.38661					277.517	0.34047		277.517	0.63165					277.44	0.56154
	277.631	0.40076					277.707	0.43603		277.707	0.630303					277.63	0.55172
	277.821	0.49846					277.898	0.42502		277.898	0.609748					277.821	0.62063
	278.011	0.50062					278.088	0.40221		278.088	0.616881					278.011	0.59479
	278.201	0.38369					278.278	0.4349		278.278	0.633907					278.201	0.60972
	278.391	0.47845					278.468	0.40111		278.468	0.610463					278.391	0.54337
	278.581	0.46714					278.658	0.36963		278.658	0.56659					278.581	0.5792
	278.772	0.45378					278.849	0.45879		278.849	0.599625					278.771	0.52956
	278.962	0.45103					279.039	0.35283		279.039	0.616012					278.962	0.59449
	279.152	0.48632					279.229	0.41824		279.229	0.604731					279.152	0.55288
	279.342	0.48873					279.419	0.41228		279.419	0.589077					279.342	0.57986
	279.532	0.46669					279.609	0.42048		279.609	0.617413					279.532	0.56614
	279.722	0.49999					279.8	0.40587		279.8	0.608047					279.722	0.60752
	279.912	0.44972					279.99	0.36603		279.99	0.573763					279.912	0.56975
	280.103	0.40525					280.18	0.38464		280.18	0.59854					280.103	0.58546
	280.293	0.4469					280.37	0.37496		280.37	0.583417					280.293	0.56996
	280.483	0.42251					280.561	0.39643		280.561	0.599485					280.483	0.58769
	280.673	0.44922					280.751	0.47577		280.751	0.605751					280.673	0.58731
	280.863	0.44905					280.941	0.40847		280.941	0.616723					280.863	0.61652
	281.053	0.4541					281.131	0.37255		281.131	0.57136					281.053	0.57493
	281.244	0.45653					281.321	0.39747		281.321	0.582329					281.243	0.5506
	281.434	0.50264					281.512	0.38698		281.512	0.599498					281.434	0.59559
	281.624	0.41906					281.702	0.33667		281.702	0.58402					281.624	0.55319
	281.814	0.45713					281.892	0.34619		281.892	0.636393					281.814	0.62913
	282.004	0.46333					282.082	0.38953		282.082	0.607052					282.004	0.60306
	282.194	0.48871					282.272	0.45542		282.272	0.578354					282.194	0.61383
	282.385	0.47645					282.463	0.37087		282.463	0.610947					282.384	0.56786
	282.575	0.452					282.653	0.46543		282.653	0.615979					282.575	0.57409
	282.765	0.46003					282.843	0.37582		282.843	0.610242					282.765	0.57502
	282.955	0.42394					283.033	0.4203		283.033	0.614272					282.955	0.61299
	283.145	0.45665					283.223	0.38194		283.223	0.565575					283.145	0.58871
	283.335	0.45355					283.414	0.40944		283.414	0.590038					283.335	0.57941
	283.525	0.4645					283.604	0.38789		283.604	0.59691					283.525	0.55918
	283.716	0.43195					283.794	0.36427		283.794	0.62647					283.716	0.59538
	283.906	0.52097					283.984	0.38466		283.984	0.629067					283.906	0.57636
	284.096	0.44422					284.175	0.41886		284.175	0.604488					284.096	0.58534
	284.286	0.43354					284.365	0.45724		284.365	0.609468					284.286	0.56235
	284.476	0.4603					284.555	0.37488		284.555	0.625311					284.476	0.59205
	284.666	0.40488					284.745	0.39464		284.745	0.650169					284.666	0.57405
	284.857	0.42361					284.935	0.43556		284.935	0.601086					284.856	0.59807
	285.047	0.46154					285.126	0.35381		285.126	0.607863					285.047	0.591
	285.237	0.4366					285.316	0.40768		285.316	0.588706					285.237	0.58575
	285.427	0.48924					285.506	0.44501		285.506	0.616938					285.427	0.56359
	285.617	0.45495					285.696	0.446		285.696	0.613836					285.617	0.60957
	285.807	0.45425					285.886	0.37573		285.886	0.643683					285.807	0.60585
	285.998	0.46395					286.077	0.41813		286.077	0.608165					285.997	0.57798
	286.188	0.4722					286.267	0.40284		286.267	0.617353					286.188	0.60754
	286.378	0.42055					286.457	0.41196		286.457	0.628899					286.378	0.59281
	286.568	0.45865					286.647	0.40238		286.647	0.587859					286.568	0.60343
	286.758	0.43226					286.837	0.38362		286.837	0.53169					286.758	0.59612
	286.948	0.45077					287.028	0.45888		287.028	0.553393					286.948	0.56579
	287.138	0.47808					287.218	0.38642		287.218	0.567173					287.138	0.59551
	287.329	0.52377					287.408	0.45648		287.408	0.537898					287.328	0.63715
	287.519	0.43438					287.598	0.43793		287.598	0.548961					287.519	0.58576
	287.709	0.47619					287.789	0.41938		287.789	0.558749					287.709	0.55849
	287.899	0.47633					287.979	0.43018		287.979	0.564251					287.899	0.57993
	288.089	0.45499					288.169	0.50591		288.169	0.548411					288.089	0.5998
	288.279	0.48451					288.359	0.41147		288.359	0.572012					288.279	0.59917
	288.47	0.44748								288.549	0.53351					288.469	0.59305
	288.66	0.46482								288.74	0.531968					288.66	0.59926
	288.85	0.53318								288.93	0.577146					288.85	0.59525
	289.04	0.45549								289.12	0.565905					289.04	0.57479
	289.23	0.47099								289.31	0.539889					289.23	0.59909
	289.42	0.49077								289.5	0.558316					289.42	0.61107
	289.611	0.42834								289.691	0.559959					289.61	0.56983
	289.801	0.45331								289.881	0.546151					289.801	0.59731
	289.991	0.40176								290.071	0.538894					289.991	0.61689
	290.181	0.45815								290.261	0.553974					290.181	0.59001
	290.371	0.4978								290.451	0.567552					290.371	0.55178
	290.561	0.4771								290.642	0.556057					290.561	0.53794
	290.751	0.44262								290.832	0.520411					290.751	0.63125
	290.942	0.45772								291.022	0.546126					290.941	0.61809
	291.132	0.49374								291.212	0.553167					291.132	0.59943
	291.322	0.46711								291.403	0.562408					291.322	0.62161
	291.512	0.47704								291.593	0.538314					291.512	0.57706
	291.702	0.43001								291.783	0.548279					291.702	0.59356
	291.892	0.46765								291.973	0.523258					291.892	0.58269
	292.083	0.45105								292.163	0.546877					292.082	0.56421
	292.273	0.45164								292.354	0.525735					292.273	0.62841
	292.463	0.45526								292.544	0.526784					292.463	0.61031
	292.653	0.48471								292.734	0.51668					292.653	0.58892
	292.843	0.47336								292.924	0.501543					292.843	0.57473
	293.033	0.47149								293.114	0.514928					293.033	0.62221
	293.224	0.46113								293.305	0.536731					293.223	0.58841
	293.414	0.44948								293.495	0.522676					293.414	0.56553
	293.604	0.44363								293.685	0.542335					293.604	0.65032
	293.794	0.45393								293.875	0.522195					293.794	0.61399
	293.984	0.49835								294.065	0.524724					293.984	0.61319
	294.174	0.48795								294.256	0.540091					294.174	0.58409
	294.364	0.45667								294.446	0.520539					294.364	0.58249
	294.555	0.41247								294.636	0.512474					294.555	0.57166
	294.745	0.49748								294.826	0.49501					294.745	0.57792
	294.935	0.40244								295.017	0.553496					294.935	0.54679
	295.125	0.46161								295.207	0.524645					295.125	0.59031
	295.315	0.4528								295.397	0.522227					295.315	0.59185
	295.505	0.44827								295.587	0.524949					295.505	0.57894
	295.696	0.47288								295.777	0.56266					295.695	0.56221
	295.886	0.4241								295.968	0.542608					295.886	0.58546
	296.076	0.47238								296.158	0.524768					296.076	0.59725
	296.266	0.52801								296.348	0.515393					296.266	0.55181
	296.456	0.48487								296.538	0.526241					296.456	0.56104
	296.646	0.50866								296.728	0.53553					296.646	0.55538
	296.837	0.51769								296.919	0.507573					296.836	0.60859
	297.027	0.48855								297.109	0.530765					297.027	0.58516
	297.217	0.38039								297.299	0.532713					297.217	0.59237
	297.407	0.4775								297.489	0.57353					297.407	0.63016
	297.597	0.50238								297.679	0.49589					297.597	0.58487
	297.787	0.47503								297.87	0.540464					297.787	0.6222
	297.977	0.43916								298.06	0.563366					297.977	0.58252
	298.168	0.48474								298.25	0.509039					298.168	0.58454
	298.358	0.43676								298.44	0.538823					298.358	0.6462
	298.548	0.52454								298.631	0.520328					298.548	0.62006
	298.738	0.44811								298.821	0.506917					298.738	0.57596
	298.928	0.47147								299.011	0.490251					298.928	0.58587
	299.118	0.45396								299.201	0.541234					299.118	0.63901
	299.309	0.49024								299.391	0.485571					299.308	0.63888
	299.499	0.46628								299.582	0.527341					299.499	0.64245
	299.689	0.50033								299.772	0.548229					299.689	0.61671
	299.879	0.50696								299.962	0.518989					299.879	0.59738
	300.069	0.50196								300.152	0.538915					300.069	0.58332
	300.259	0.49312								300.342	0.530058					300.259	0.62671
	300.45	0.49565								300.533	0.553571					300.449	0.58342
	300.64	0.48157								300.723	0.524813					300.64	0.56615
	300.83	0.51654								300.913	0.578478					300.83	0.60476
	301.02	0.48555								301.103	0.563514					301.02	0.56215
	301.21	0.49812								301.293	0.541887					301.21	0.60228
	301.4	0.51542								301.484	0.531517					301.4	0.61745
	301.59	0.49258								301.674	0.506199					301.59	0.59437
	301.781	0.46779								301.864	0.547435					301.78	0.59355
	301.971	0.48997								302.054	0.539371					301.971	0.56835
	302.161	0.47419								302.245	0.530265					302.161	0.5619
	302.351	0.45948								302.435	0.556754					302.351	0.64552
	302.541	0.44872								302.625	0.531363					302.541	0.569
	302.731	0.60501								302.815	0.537596					302.731	0.54113
	302.922	0.51477								303.005	0.537372					302.921	0.6246
	303.112	0.46941								303.196	0.576922					303.112	0.5878
	303.302	0.45396								303.386	0.513433					303.302	0.61076
	303.492	0.43466								303.576	0.556742					303.492	0.6106
	303.682	0.42437								303.766	0.53784					303.682	0.59031
	303.872	0.50435								303.956	0.555122					303.872	0.60327
	304.063	0.47913								304.147	0.571756					304.062	0.53817
	304.253	0.4945								304.337	0.556549					304.253	0.56469
	304.443	0.45265								304.527	0.540946					304.443	0.59891
	304.633	0.54164								304.717	0.551944					304.633	0.59372
	304.823	0.45849								304.908	0.539053					304.823	0.62478
	305.013	0.51508								305.098	0.532662					305.013	0.6104
	305.203	0.44326								305.288	0.505177					305.203	0.62468
	305.394	0.42867								305.478	0.535173					305.393	0.61725
	305.584	0.42256								305.668	0.530428					305.584	0.56443
	305.774	0.46557								305.859	0.562879					305.774	0.60332
	305.964	0.4385								306.049	0.5197					305.964	0.60192
	306.154	0.48501								306.239	0.546807					306.154	0.59799
	306.344	0.47491								306.429	0.570559					306.344	0.58085
	306.535	0.45134								306.619	0.552066					306.534	0.60585
	306.725	0.46572								306.81	0.546906					306.725	0.61357
	306.915	0.51918								307	0.55626					306.915	0.61762
	307.105	0.47614								307.19	0.568762					307.105	0.61408
	307.295	0.47086								307.38	0.562593					307.295	0.60554
	307.485	0.41497								307.57	0.511162					307.485	0.61044
	307.676	0.47463								307.761	0.536984					307.675	0.58518
	307.866	0.45336								307.951	0.591736					307.866	0.5516
	308.056	0.48222								308.141	0.538965					308.056	0.62967
	308.246	0.48485								308.331	0.527706					308.246	0.58245
	308.436	0.55984								308.521	0.559768					308.436	0.56202
	308.626	0.48605								308.712	0.570372					308.626	0.61359
	308.816	0.4307								308.902	0.549706					308.816	0.57794
	309.007	0.49241								309.092	0.552115					309.007	0.56539
	309.197	0.48564								309.282	0.57503					309.197	0.57512
	309.387	0.52136								309.473	0.529908					309.387	0.59202
	309.577	0.46422								309.663	0.552075					309.577	0.5671
	309.767	0.53409								309.853	0.497203					309.767	0.61761
	309.957	0.43504								310.043	0.53713					309.957	0.59882
	310.148	0.43403								310.233	0.543896					310.147	0.58648
	310.338	0.48494								310.424	0.540621					310.338	0.58914
	310.528	0.48759								310.614	0.542576					310.528	0.6076
	310.718	0.55651								310.804	0.550902					310.718	0.62059
	310.908	0.45315								310.994	0.586566					310.908	0.59531
	311.098	0.47854								311.184	0.552489					311.098	0.5967
	311.289	0.42433								311.375	0.554626					311.288	0.5853
	311.479	0.48905								311.565	0.535326					311.479	0.65534
	311.669	0.46905								311.755	0.569282					311.669	0.58707
	311.859	0.50033								311.945	0.533965					311.859	0.58035
	312.049	0.4723								312.135	0.552385					312.049	0.63167
	312.239	0.44906								312.326	0.567998					312.239	0.59295
	312.429	0.48266								312.516	0.528864					312.429	0.65059
	312.62	0.52286								312.706	0.571376					312.62	0.56611
	312.81	0.541								312.896	0.546582					312.81	0.60546
	313	0.56689								313.087	0.541841					313	0.57526
	313.19	0.50166								313.277	0.548352					313.19	0.61032
	313.38	0.51061								313.467	0.56823					313.38	0.60601
	313.57	0.47782								313.657	0.581375					313.57	0.5679
	313.761	0.517								313.847	0.558812					313.76	0.6106
	313.951	0.43718								314.038	0.573435					313.951	0.52486
	314.141	0.45409								314.228	0.544834					314.141	0.57674
	314.331	0.50029								314.418	0.521757					314.331	0.56989
	314.521	0.48785								314.608	0.541216					314.521	0.56971
	314.711	0.463								314.798	0.561311					314.711	0.58636
	314.902	0.45281								314.989	0.522641					314.901	0.63243
	315.092	0.4488								315.179	0.535599					315.092	0.60184
	315.282	0.49435								315.369	0.558556					315.282	0.56957
	315.472	0.49412								315.559	0.566433					315.472	0.67093
	315.662	0.51779								315.749	0.579402					315.662	0.63076
	315.852	0.46322								315.94	0.562508					315.852	0.64187
	316.042	0.51076								316.13	0.535439					316.042	0.65124
	316.233	0.52582								316.32	0.554635					316.232	0.58066
	316.423	0.43597								316.51	0.562193					316.423	0.57839
	316.613	0.47966								316.701	0.540642					316.613	0.61702
	316.803	0.44266								316.891	0.536249					316.803	0.59924
	316.993	0.45205								317.081	0.546111					316.993	0.6259
	317.183	0.49766								317.271	0.540073					317.183	0.59178
	317.374	0.45178								317.461	0.522988					317.373	0.60014
	317.564	0.58102								317.652	0.564452					317.564	0.60433
	317.754	0.50656								317.842	0.535116					317.754	0.65192
	317.944	0.50696								318.032	0.546914					317.944	0.61315
	318.134	0.43681								318.222	0.541795					318.134	0.60299
	318.324	0.47598								318.412	0.539841					318.324	0.60771
	318.515	0.49154								318.603	0.551239					318.514	0.58397
	318.705	0.47528								318.793	0.5832					318.705	0.59229
	318.895	0.53875								318.983	0.529035					318.895	0.62499
	319.085	0.51981								319.173	0.530429					319.085	0.62348
	319.275	0.46484								319.363	0.521893					319.275	0.5921
	319.465	0.5518								319.554	0.567782					319.465	0.56919
	319.655	0.50555								319.744	0.584739					319.655	0.60349
	319.846	0.48131								319.934	0.560419					319.845	0.60356
	320.036	0.47307								320.124	0.57346					320.036	0.61411
	320.226	0.52849								320.315	0.543059					320.226	0.61322
	320.416	0.48026								320.505	0.564876					320.416	0.61486
	320.606	0.46881								320.695	0.557737					320.606	0.64608
	320.796	0.4775								320.885	0.562339					320.796	0.58525
	320.987	0.54777								321.075	0.530825					320.986	0.63659
	321.177	0.48337								321.266	0.525999					321.177	0.58457
	321.367	0.46023								321.456	0.572964					321.367	0.58499
	321.557	0.52272								321.646	0.572059					321.557	0.58694
	321.747	0.46979								321.836	0.558454					321.747	0.62586
	321.937	0.54289								322.026	0.552105					321.937	0.59517
	322.128	0.55777								322.217	0.562704					322.127	0.5947
	322.318	0.46271								322.407	0.560579					322.318	0.59988
	322.508	0.55779								322.597	0.547278					322.508	0.59941
	322.698	0.54561								322.787	0.543138					322.698	0.59685
	322.888	0.48671								322.977	0.592344					322.888	0.57373
	323.078	0.46393								323.168	0.53926					323.078	0.6059
	323.268	0.54379								323.358	0.526287					323.268	0.62336
	323.459	0.42075								323.548	0.563153					323.458	0.62133
	323.649	0.49699								323.738	0.563813					323.649	0.63145
	323.839	0.5117								323.929	0.585278					323.839	0.55155
	324.029	0.51747								324.119	0.553987					324.029	0.63252
	324.219	0.55338								324.309	0.547719					324.219	0.61312
	324.409	0.52601								324.499	0.551465					324.409	0.63278
	324.6	0.51565								324.689	0.546681					324.599	0.63677
	324.79	0.51705								324.88	0.551332					324.79	0.58956
	324.98	0.49941								325.07	0.53256					324.98	0.64074
	325.17	0.50503								325.26	0.543494					325.17	0.59375
	325.36	0.51411								325.45	0.582204					325.36	0.58637
	325.55	0.48267								325.64	0.541516					325.55	0.61835
	325.741	0.52331								325.831	0.5543					325.74	0.604
	325.931	0.55219								326.021	0.575115					325.931	0.60059
	326.121	0.4986								326.211	0.535972					326.121	0.62434
	326.311	0.45626								326.401	0.569248					326.311	0.61271
	326.501	0.51683								326.591	0.597612					326.501	0.58606
	326.691	0.47249								326.782	0.57675					326.691	0.6621
	326.882	0.51021								326.972	0.556728					326.881	0.58929
	327.072	0.51672								327.162	0.579221					327.072	0.61076
	327.262	0.49345								327.352	0.54147					327.262	0.60291
	327.452	0.52982								327.543	0.525179					327.452	0.587
	327.642	0.47344								327.733	0.546627					327.642	0.60274
	327.832	0.61244								327.923	0.571427					327.832	0.63259
	328.022	0.45929								328.113	0.569528					328.022	0.56542
	328.213	0.4684								328.303	0.542656					328.212	0.62706
	328.403	0.48882								328.494	0.553533					328.403	0.61864
	328.593	0.47076								328.684	0.544892					328.593	0.58796
	328.783	0.44072								328.874	0.566017					328.783	0.56179
	328.973	0.50318								329.064	0.581061					328.973	0.60713
	329.163	0.47747								329.254	0.546656					329.163	0.59346
	329.354	0.52324								329.445	0.596588					329.353	0.57526
	329.544	0.52243								329.635	0.533483					329.544	0.58664
	329.734	0.54484								329.825	0.568091					329.734	0.60117
	329.924	0.44426								330.015	0.599845					329.924	0.58426
	330.114	0.53886								330.206	0.578192					330.114	0.63846
	330.304	0.49813								330.396	0.547379					330.304	0.59686
	330.494	0.49582								330.586	0.542132					330.494	0.60237
	330.685	0.47401								330.776	0.527163					330.684	0.6201
	330.875	0.55743								330.966	0.54228					330.875	0.61583
	331.065	0.51632								331.157	0.565719					331.065	0.65729
	331.255	0.46949								331.347	0.547708					331.255	0.59399
	331.445	0.58652								331.537	0.57946					331.445	0.61416
	331.635	0.5398								331.727	0.521992					331.635	0.58516
	331.826	0.53672								331.917	0.595915					331.825	0.60394
	332.016	0.49804								332.108	0.546102					332.016	0.59089
	332.206	0.50938								332.298	0.558401					332.206	0.61942
	332.396	0.53826								332.488	0.565031					332.396	0.62202
	332.586	0.51825								332.678	0.575549					332.586	0.63432
	332.776	0.50739								332.868	0.550036					332.776	0.58967
	332.967	0.4816								333.059	0.564304					332.966	0.57759
	333.157	0.53923								333.249	0.573313					333.157	0.6211
	333.347	0.50478								333.439	0.572271					333.347	0.60596
	333.537	0.46456								333.629	0.587859					333.537	0.6235
	333.727	0.55104								333.819	0.572229					333.727	0.60949
	333.917	0.48449								334.01	0.55702					333.917	0.59636
	334.107	0.56928								334.2	0.551193					334.107	0.6154
	334.298	0.46725								334.39	0.56363					334.297	0.63902
	334.488	0.49615								334.58	0.5377					334.488	0.63391
	334.678	0.46856								334.771	0.570418					334.678	0.59478
	334.868	0.43714								334.961	0.569125					334.868	0.63582
	335.058	0.49848								335.151	0.572958					335.058	0.58933
	335.248	0.48789								335.341	0.558788					335.248	0.64555
	335.439	0.48618								335.531	0.582693					335.438	0.60941
	335.629	0.46228								335.722	0.567898					335.629	0.61
	335.819	0.49276								335.912	0.559851					335.819	0.59796
	336.009	0.57303								336.102	0.542201					336.009	0.61493
	336.199	0.56261								336.292	0.545602					336.199	0.62878
	336.389	0.47261								336.482	0.573157					336.389	0.58229
	336.58	0.54416								336.673	0.554667					336.579	0.64005
	336.77	0.52825								336.863	0.56925					336.77	0.60819
	336.96	0.48153								337.053	0.587038					336.96	0.61059
	337.15	0.45554								337.243	0.585523					337.15	0.60071
	337.34	0.53538								337.434	0.578603					337.34	0.61636
	337.53	0.54517								337.624	0.578708					337.53	0.62497
	337.72	0.49935								337.814	0.534767					337.72	0.65911
	337.911	0.55581								338.004	0.550286					337.91	0.61341
	338.101	0.54725								338.194	0.569163					338.101	0.65039
	338.291	0.44696								338.385	0.544677					338.291	0.59181
	338.481	0.4992								338.575	0.574905					338.481	0.62572
	338.671	0.51052								338.765	0.574757					338.671	0.65669
	338.861	0.55565								338.955	0.555186					338.861	0.56547
	339.052	0.52839								339.145	0.60014					339.051	0.6046
	339.242	0.49137								339.336	0.555904					339.242	0.57549
	339.432	0.5537								339.526	0.579701					339.432	0.57689
	339.622	0.49269								339.716	0.606601					339.622	0.62071
	339.812	0.4994								339.906	0.587421					339.812	0.64554
	340.002	0.49467								340.096	0.546586					340.002	0.62486
	340.193	0.53927								340.287	0.577573					340.192	0.60336
	340.383	0.4591								340.477	0.566828					340.383	0.63433
	340.573	0.47464								340.667	0.568976					340.573	0.6043
	340.763	0.55079								340.857	0.600245					340.763	0.61087
	340.953	0.5102								341.047	0.580941					340.953	0.60324
	341.143	0.55186								341.238	0.582463					341.143	0.59726
	341.333	0.52128								341.428	0.600695					341.333	0.61512
	341.524	0.51092								341.618	0.560143					341.523	0.57384
	341.714	0.51947								341.808	0.583574					341.714	0.60673
	341.904	0.47871								341.999	0.635103					341.904	0.61306
	342.094	0.52404								342.189	0.571481					342.094	0.61972
	342.284	0.55147								342.379	0.587379					342.284	0.59496
	342.474	0.55865								342.569	0.62169					342.474	0.61837
	342.665	0.53885								342.759	0.561793					342.664	0.64986
	342.855	0.45988								342.95	0.608422					342.855	0.60854
	343.045	0.52965								343.14	0.583939					343.045	0.63067
	343.235	0.5023								343.33	0.580732					343.235	0.63373
	343.425	0.58913								343.52	0.575278					343.425	0.60432
	343.615	0.47917								343.71	0.589916					343.615	0.63316
	343.806	0.5415								343.901	0.550698					343.805	0.63547
	343.996	0.44709								344.091	0.59876					343.996	0.60939
	344.186	0.52557								344.281	0.586765					344.186	0.60237
	344.376	0.51306								344.471	0.567128					344.376	0.62574
	344.566	0.46288								344.661	0.569137					344.566	0.59723
	344.756	0.5304								344.852	0.650069					344.756	0.60553
	344.947	0.49462								345.042	0.617913					344.946	0.56703
	345.137	0.57322								345.232	0.574808					345.136	0.62495
	345.327	0.53786								345.422	0.566961					345.327	0.59697
	345.517	0.52927								345.613	0.620822					345.517	0.58514
	345.707	0.5153								345.803	0.628001					345.707	0.58622
	345.897	0.52291								345.993	0.601552					345.897	0.58881
	346.087	0.53413								346.183	0.587859					346.087	0.59504
	346.278	0.49829								346.373	0.610654					346.277	0.62226
	346.468	0.48114								346.564	0.624496					346.468	0.61449
	346.658	0.47128								346.754	0.554557					346.658	0.6217
	346.848	0.4929								346.944	0.597539					346.848	0.59006
	347.038	0.53566								347.134	0.585171					347.038	0.6611
	347.228	0.47364								347.324	0.5775					347.228	0.60511
	347.419	0.52069								347.515	0.62137					347.418	0.62223
	347.609	0.55519								347.705	0.565544					347.609	0.6
	347.799	0.47639								347.895	0.582605					347.799	0.65605
	347.989	0.49796								348.085	0.549214					347.989	0.6042
	348.179	0.51401								348.275	0.589015					348.179	0.6655
	348.369	0.50095								348.466	0.580485					348.369	0.62667
	348.56	0.48163								348.656	0.572389					348.559	0.61635
	348.75	0.58704								348.846	0.591588					348.749	0.64103
	348.94	0.49073								349.036	0.578042					348.94	0.62542
	349.13	0.45995								349.227	0.565662					349.13	0.59933
	349.32	0.59804								349.417	0.591463					349.32	0.60956
	349.51	0.51975								349.607	0.623045					349.51	0.59388
	349.7	0.45589								349.797	0.604838					349.7	0.61895
	349.891	0.51139								349.987	0.628057					349.89	0.6391
	350.081	0.55526								350.178	0.623626					350.081	0.63058
	350.271	0.57562								350.368	0.569922					350.271	0.64677
	350.461	0.50014								350.558	0.59166					350.461	0.63949
	350.651	0.54262								350.748	0.589881					350.651	0.62338
	350.841	0.52265								350.938	0.595697					350.841	0.60047
	351.032	0.49322								351.129	0.601706					351.031	0.61836
	351.222	0.56677								351.319	0.6215					351.222	0.61104
	351.412	0.51541								351.509	0.623231					351.412	0.58448
	351.602	0.4693								351.699	0.6216					351.602	0.59233
	351.792	0.52156								351.889	0.641553					351.792	0.6359
	351.982	0.49582								352.08	0.596607					351.982	0.61465
	352.172	0.50197								352.27	0.614312					352.172	0.62284
	352.363	0.53951								352.46	0.587129					352.362	0.60372
	352.553	0.46666								352.65	0.615109					352.553	0.60595
	352.743	0.5162								352.841	0.610135					352.743	0.63147
	352.933	0.51045								353.031	0.579067					352.933	0.6246
	353.123	0.46199								353.221	0.576987					353.123	0.61383
	353.313	0.48682								353.411	0.634057					353.313	0.60529
	353.504	0.45332								353.601	0.581212					353.503	0.63855
	353.694	0.54099								353.792	0.556571					353.694	0.5922
	353.884	0.48668								353.982	0.588529					353.884	0.60438
	354.074	0.45324								354.172	0.611388					354.074	0.59966
	354.264	0.54587								354.362	0.59087					354.264	0.61402
	354.454	0.47817								354.552	0.59465					354.454	0.62533
	354.645	0.5589								354.743	0.563895					354.644	0.60253
	354.835	0.51307								354.933	0.589629					354.835	0.65615
	355.025	0.49966								355.123	0.55253					355.025	0.66148
	355.215	0.57395								355.313	0.632909					355.215	0.61449
	355.405	0.50183								355.503	0.596603					355.405	0.6147
	355.595	0.53364								355.694	0.594619					355.595	0.60094
	355.785	0.47702								355.884	0.598536					355.785	0.66759
	355.976	0.51436								356.074	0.587474					355.975	0.61991
	356.166	0.54619								356.264	0.5796					356.166	0.68113
	356.356	0.49554								356.455	0.602883					356.356	0.59158
	356.546	0.54611								356.645	0.638838					356.546	0.62537
	356.736	0.52697								356.835	0.588116					356.736	0.60635
	356.926	0.55437								357.025	0.630113					356.926	0.63586
	357.117	0.51914								357.215	0.608169					357.116	0.5905
	357.307	0.55555								357.406	0.597469					357.307	0.62632
	357.497	0.49916								357.596	0.553345					357.497	0.66095
	357.687	0.52853								357.786	0.587255					357.687	0.65607
	357.877	0.49445								357.976	0.570209					357.877	0.63984
	358.067	0.44647								358.166	0.583089					358.067	0.60773
	358.258	0.54798								358.357	0.576699					358.257	0.64674
	358.448	0.54459								358.547	0.593014					358.448	0.67462
	358.638	0.51727								358.737	0.598121					358.638	0.63315
	358.828	0.53948								358.927	0.623					358.828	0.57381
	359.018	0.52386								359.117	0.618346					359.018	0.6031
	359.208	0.50466								359.308	0.605496					359.208	0.66969
	359.398	0.53279								359.498	0.597365					359.398	0.65813
	359.589	0.62012								359.688	0.578628					359.589	0.60683
	359.779	0.49756								359.878	0.62534					359.779	0.66728
	359.969	0.47632								360.069	0.595111					359.969	0.67625
	360.159	0.48392								360.259	0.592365					360.159	0.62709
	360.349	0.54823								360.449	0.588886					360.349	0.62338
	360.539	0.55393								360.639	0.625868					360.539	0.60511
	360.73	0.496								360.829	0.596709					360.729	0.6281
	360.92	0.4855								361.02	0.622615					360.92	0.60681
	361.11	0.54257								361.21	0.624134					361.11	0.60366
	361.3	0.51821								361.4	0.613611					361.3	0.63937
	361.49	0.54255								361.59	0.625874					361.49	0.63008
	361.68	0.50854								361.78	0.599989					361.68	0.63087
	361.871	0.47337								361.971	0.589137					361.87	0.64586
	362.061	0.50709								362.161	0.595685					362.061	0.62215
	362.251	0.52893								362.351	0.606784					362.251	0.65569
	362.441	0.49647								362.541	0.613844					362.441	0.62069
	362.631	0.5104								362.732	0.614765					362.631	0.62263
	362.821	0.50265								362.922	0.5829					362.821	0.62416
	363.012	0.51297								363.112	0.620184					363.011	0.63259
	363.202	0.55336								363.302	0.620484					363.201	0.59775
	363.392	0.56429								363.492	0.58544					363.392	0.60802
	363.582	0.53216								363.683	0.599455					363.582	0.65232
	363.772	0.5153								363.873	0.613553					363.772	0.58455
	363.962	0.52712								364.063	0.622145					363.962	0.58832
	364.152	0.48298								364.253	0.644555					364.152	0.63474
	364.343	0.49772								364.443	0.595108					364.342	0.6555
	364.533	0.56035								364.634	0.627526					364.533	0.58945
	364.723	0.54155								364.824	0.611571					364.723	0.55959
	364.913	0.54558								365.014	0.660195					364.913	0.65455
	365.103	0.5093								365.204	0.637948					365.103	0.59881
	365.293	0.53506								365.394	0.656314					365.293	0.61182
	365.484	0.48141								365.585	0.654981					365.483	0.64455
	365.674	0.53534								365.775	0.567994					365.674	0.61364
	365.864	0.47853								365.965	0.617419					365.864	0.61254
	366.054	0.53866								366.155	0.615315					366.054	0.67108
	366.244	0.53468								366.345	0.605218					366.244	0.65922
	366.434	0.5904								366.536	0.625274					366.434	0.62476
	366.625	0.5407								366.726	0.605656					366.624	0.61706
	366.815	0.55169								366.916	0.636918					366.814	0.62294
	367.005	0.46798								367.106	0.608372					367.005	0.61171
	367.195	0.51326								367.297	0.582141					367.195	0.59595
	367.385	0.54629								367.487	0.642896					367.385	0.61765
	367.575	0.51746								367.677	0.579652					367.575	0.59036
	367.765	0.52625								367.867	0.60046					367.765	0.62522
	367.956	0.57567								368.057	0.579946					367.955	0.58485
	368.146	0.46793								368.248	0.630894					368.146	0.59168
	368.336	0.50342								368.438	0.606517					368.336	0.64498
	368.526	0.46718								368.628	0.669486					368.526	0.61297
	368.716	0.50374								368.818	0.609583					368.716	0.64157
	368.906	0.51288								369.008	0.60913					368.906	0.63345
	369.097	0.49429								369.199	0.61913					369.096	0.598
	369.287	0.48507								369.389	0.658174					369.287	0.60428
	369.477	0.49476								369.579	0.613833					369.477	0.61538
	369.667	0.55968								369.769	0.617356					369.667	0.61239
	369.857	0.53045								369.96	0.619713					369.857	0.63555
	370.047	0.48928								370.15	0.596818					370.047	0.62218
										370.34	0.59714					370.237	0.64914
										370.53	0.585352					370.427	0.65166
										370.72	0.599904					370.618	0.60986
										370.911	0.603778					370.808	0.64962
										371.101	0.623917					370.998	0.61366
										371.291	0.603902					371.188	0.66228
										371.481	0.662157					371.378	0.63966
										371.671	0.555174					371.568	0.66513
										371.862	0.628122					371.759	0.63857
										372.052	0.605921					371.949	0.59623
										372.242	0.627393					372.139	0.62809
										372.432	0.608424					372.329	0.62817
										372.622	0.650826					372.519	0.64271
										372.813	0.641304					372.709	0.61804
										373.003	0.583277					372.9	0.6614
										373.193	0.610622					373.09	0.62041
										373.383	0.624109					373.28	0.6355
										373.573	0.660329					373.47	0.62942
										373.764	0.588961					373.66	0.61097
										373.954	0.619035					373.85	0.59496
										374.144	0.68147					374.04	0.61155
										374.334	0.662221					374.231	0.64337
										374.525	0.656596					374.421	0.64083
										374.715	0.643284					374.611	0.61629
										374.905	0.610955					374.801	0.63533
										375.095	0.643688					374.991	0.56162
										375.285	0.61713					375.181	0.6593
										375.476	0.584959					375.372	0.62876
										375.666	0.643965					375.562	0.60417
										375.856	0.624484					375.752	0.62987
										376.046	0.609182					375.942	0.62874
										376.236	0.614464					376.132	0.61031
										376.427	0.624527					376.322	0.62475
										376.617	0.649477					376.513	0.61793
										376.807	0.642507					376.703	0.62023
										376.997	0.627582					376.893	0.60028
										377.188	0.632189					377.083	0.61345
										377.378	0.643852					377.273	0.6044
										377.568	0.625906					377.463	0.61561
										377.758	0.598009					377.653	0.60135
										377.948	0.583052					377.844	0.60656
										378.139	0.617725					378.034	0.59076
										378.329	0.600965					378.224	0.59793
										378.519	0.586718					378.414	0.61111
										378.709	0.660096					378.604	0.63807
										378.899	0.568441					378.794	0.62855
										379.09	0.629451					378.985	0.60221
										379.28	0.64254					379.175	0.6256
										379.47	0.666786					379.365	0.59167
										379.66	0.637192					379.555	0.59374
										379.85	0.619132					379.745	0.65394
[truncated: 1,022 more rows]

## Sheet: Figure 5
Panel 5B	Time (min)		A30	"A30"			N5A20N5	"A20"			N10A10N10	"A10"			Control				Panel 5 E	A10N10A10	"10"			A7N16A7	"7"			A5N20A5	"5"			Control				Panel 5 H	A10N20	"Edge"			N10A10N10	"Center"			Control				Panel 5 K
		A30 (H04)
	0	0.8782	0.0863	0.6324	0.2799		0.3447	0.8382	0.8406		1.211	1.1589	1.1388		1.197	1.1864	1.2635			1.1619	0.2161	0.4641		0.8116	1.1069	1.1334		1.0895	1.0547	1.0482		1.197	1.1864	1.2635			0.8699	0.9855	0.6533		1.211	1.1589	1.1388		1.197	1.1864	1.2635
	0.5	1.1266	1.1176	1.0299	1.0644		1.1737	1.2034	1.1887		1.2127	1.1953	1.18		1.1891	1.1834	1.258			1.255	1.157	1.2603		1.2036	1.2702	1.3143		1.0944	1.1429	1.1575		1.1891	1.1834	1.258			1.2167	1.2356	1.2204		1.2127	1.1953	1.18		1.1891	1.1834	1.258
	1	1.1058	1.1493	1.0906	1.0733		1.1841	1.1995	1.1881		1.1921	1.1725	1.1653		1.1655	1.1639	1.2349			1.2618	1.2047	1.2914		1.174	1.257	1.2249		1.0739	1.1273	1.1414		1.1655	1.1639	1.2349			1.2214	1.2222	1.2153		1.1921	1.1725	1.1653		1.1655	1.1639	1.2349
	1.5	1.0604	1.1127	1.0558	1.0355		1.164	1.1768	1.1669		1.1664	1.1453	1.1422		1.1404	1.1393	1.2082			1.2513	1.2054	1.2871		1.1422	1.2271	1.1703		1.0462	1.1003	1.1164		1.1404	1.1393	1.2082			1.1994	1.195	1.1889		1.1664	1.1453	1.1422		1.1404	1.1393	1.2082
	2	1.0033	1.0531	0.9947	0.9829		1.1387	1.1526	1.1432		1.1393	1.1144	1.1154		1.1154	1.1152	1.1826			1.2369	1.1957	1.2759		1.1065	1.1906	1.1362		1.0184	1.0719	1.0878		1.1154	1.1152	1.1826			1.1718	1.1656	1.1594		1.1393	1.1144	1.1154		1.1154	1.1152	1.1826
	2.5	0.9253	0.9694	0.9126	0.9133		1.1104	1.1247	1.1137		1.1098	1.0816	1.0855		1.0901	1.0922	1.1562			1.2161	1.1787	1.2598		1.073	1.1513	1.1009		0.9908	1.0456	1.0599		1.0901	1.0922	1.1562			1.139	1.1339	1.1277		1.1098	1.0816	1.0855		1.0901	1.0922	1.1562
	3	0.8199	0.8549	0.8019	0.8217		1.0787	1.0961	1.0842		1.0786	1.0472	1.0561		1.068	1.0696	1.1333			1.1945	1.1581	1.2395		1.0372	1.112	1.0663		0.9643	1.0188	1.0332		1.068	1.0696	1.1333			1.1056	1.1024	1.0944		1.0786	1.0472	1.0561		1.068	1.0696	1.1333
	3.5	0.6777	0.7023	0.6506	0.6989		1.0439	1.0659	1.0478		1.0484	1.0122	1.0243		1.0439	1.045	1.1069			1.1699	1.1338	1.2143		1.0002	1.0665	1.0158		0.9404	0.9944	1.0068		1.0439	1.045	1.1069			1.0673	1.0691	1.0581		1.0484	1.0122	1.0243		1.0439	1.045	1.1069
	4	0.49	0.504	0.457	0.5475		1.0029	1.0305	1.0094		1.0163	0.9752	0.9926		1.0219	1.017	1.081			1.1366	1.1033	1.1856		0.9596	1.0084	0.9784		0.9147	0.9706	0.9805		1.0219	1.017	1.081			1.027	1.0334	1.0189		1.0163	0.9752	0.9926		1.0219	1.017	1.081
	4.5	0.2634	0.2554	0.2251	0.3616		0.9566	0.991	0.9645		0.9839	0.9365	0.9595		0.9951	0.9878	1.0498			1.098	1.0658	1.1521		0.9154	0.9598	0.9381		0.89	0.9463	0.9536		0.9951	0.9878	1.0498			0.9804	0.9938	0.9761		0.9839	0.9365	0.9595		0.9951	0.9878	1.0498
	5	0.1878	0.179	0.1667	0.2019		0.9014	0.9435	0.9113		0.9488	0.8937	0.9224		0.9659	0.9607	1.0168			1.0482	1.0191	1.1114		0.8665	0.9066	0.8914		0.8644	0.9227	0.923		0.9659	0.9607	1.0168			0.9273	0.9488	0.9273		0.9488	0.8937	0.9224		0.9659	0.9607	1.0168
	5.5	0.1598	0.1493	0.1446	0.1597		0.8352	0.8884	0.8464		0.9132	0.8483	0.8867		0.9403	0.9332	0.982			0.9854	0.9652	1.0636		0.8131	0.8488	0.844		0.8393	0.8995	0.8946		0.9403	0.9332	0.982			0.8624	0.8973	0.8714		0.9132	0.8483	0.8867		0.9403	0.9332	0.982
	6	0.1454	0.1297	0.1299	0.1394		0.754	0.8221	0.7672		0.8739	0.7968	0.8477		0.9078	0.9	0.9446			0.8999	0.8973	1.0012		0.7521	0.7873	0.7819		0.811	0.8726	0.862		0.9078	0.9	0.9446			0.785	0.8392	0.8057		0.8739	0.7968	0.8477		0.9078	0.9	0.9446
	6.5	0.1324	0.1193	0.121	0.1255		0.6553	0.7435	0.6643		0.8321	0.7405	0.8082		0.8728	0.8636	0.9013			0.793	0.8157	0.9243		0.6847	0.7159	0.7192		0.781	0.846	0.8287		0.8728	0.8636	0.9013			0.6904	0.7721	0.7278		0.8321	0.7405	0.8082		0.8728	0.8636	0.9013
	7	0.1247	0.1105	0.113	0.118		0.5252	0.6411	0.5299		0.7856	0.6765	0.7648		0.8346	0.8198	0.8507			0.655	0.7138	0.8251		0.609	0.6361	0.6433		0.7494	0.817	0.7902		0.8346	0.8198	0.8507			0.581	0.6897	0.634		0.7856	0.6765	0.7648		0.8346	0.8198	0.8507
	7.5	0.1193	0.1054	0.1087	0.1122		0.3584	0.5092	0.3491		0.7335	0.6014	0.7171		0.7918	0.7749	0.797			0.4864	0.5904	0.6995		0.5237	0.5445	0.5593		0.713	0.7868	0.7491		0.7918	0.7749	0.797			0.4586	0.5921	0.5206		0.7335	0.6014	0.7171		0.7918	0.7749	0.797
	8	0.1168	0.1008	0.1051	0.1082		0.1811	0.3407	0.1589		0.6752	0.52	0.663		0.7429	0.7267	0.7337			0.3003	0.4449	0.5452		0.4261	0.4325	0.4663		0.6743	0.7529	0.7013		0.7429	0.7267	0.7337			0.3314	0.4762	0.3937		0.6752	0.52	0.663		0.7429	0.7267	0.7337
	8.5	0.1137	0.097	0.1006	0.1049		0.1007	0.1695	0.0876		0.6097	0.4342	0.6051		0.6896	0.6693	0.6656			0.1526	0.2886	0.3697		0.3279	0.3191	0.364		0.6325	0.7135	0.6498		0.6896	0.6693	0.6656			0.2219	0.3477	0.2671		0.6097	0.4342	0.6051		0.6896	0.6693	0.6656
	9	0.1137	0.0948	0.0986	0.1029		0.0965	0.0914	0.085		0.5353	0.3451	0.538		0.6312	0.6056	0.5875			0.0986	0.1533	0.2042		0.242	0.2193	0.2651		0.585	0.6718	0.5923		0.6312	0.6056	0.5875			0.143	0.2324	0.1722		0.5353	0.3451	0.538		0.6312	0.6056	0.5875
	9.5	0.1114	0.094	0.0975	0.1009		0.0973	0.0866	0.0842		0.4519	0.2658	0.4608		0.5644	0.5367	0.5001			0.0937	0.0972	0.1029		0.1758	0.1408	0.1901		0.533	0.6254	0.5309		0.5644	0.5367	0.5001			0.1023	0.1507	0.1196		0.4519	0.2658	0.4608		0.5644	0.5367	0.5001
	10	0.1094	0.0926	0.0961	0.0997		0.0957	0.0875	0.0831		0.3648	0.1983	0.3756		0.494	0.466	0.4087			0.093	0.0942	0.0877		0.1314	0.1016	0.139		0.4776	0.5744	0.4632		0.494	0.466	0.4087			0.0873	0.105	0.0957		0.3648	0.1983	0.3756		0.494	0.466	0.4087
	10.5	0.1086	0.0916	0.0947	0.0988		0.0931	0.0859	0.0847		0.2828	0.1521	0.294		0.421	0.3897	0.3203			0.0931	0.0938	0.0859		0.1026	0.0928	0.1082		0.4188	0.5183	0.392		0.421	0.3897	0.3203			0.0845	0.0862	0.0905		0.2828	0.1521	0.294		0.421	0.3897	0.3203
	11	0.1095	0.0903	0.0939	0.0966		0.0958	0.0862	0.0842		0.2128	0.1206	0.2236		0.3464	0.3145	0.2393			0.0929	0.0934	0.0857		0.0888	0.0889	0.0943		0.3592	0.4592	0.321		0.3464	0.3145	0.2393			0.0837	0.081	0.0891		0.2128	0.1206	0.2236		0.3464	0.3145	0.2393
	11.5	0.1066	0.0886	0.0918	0.0959		0.0954	0.0867	0.084		0.1599	0.1014	0.1702		0.2772	0.2476	0.1755			0.0922	0.0933	0.0854		0.0831	0.0883	0.091		0.3028	0.3978	0.2547		0.2772	0.2476	0.1755			0.0841	0.0814	0.0905		0.1599	0.1014	0.1702		0.2772	0.2476	0.1755
	12	0.1102	0.0907	0.0914	0.0952		0.0935	0.086	0.0856		0.1233	0.0928	0.1346		0.2189	0.1921	0.134			0.0926	0.0939	0.0859		0.0825	0.0897	0.0903		0.2493	0.3382	0.1998		0.2189	0.1921	0.134			0.0846	0.0807	0.0895		0.1233	0.0928	0.1346		0.2189	0.1921	0.134
	12.5	0.1098	0.0883	0.0903	0.0946		0.096	0.0862	0.0844		0.1012	0.0895	0.1106		0.171	0.15	0.1081			0.0913	0.094	0.0856		0.0819	0.0882	0.0895		0.2022	0.2809	0.1566		0.171	0.15	0.1081			0.084	0.0805	0.0895		0.1012	0.0895	0.1106		0.171	0.15	0.1081
	13	0.1085	0.0874	0.0897	0.0942		0.095	0.0868	0.0838		0.0896	0.089	0.0986		0.1376	0.1226	0.0935			0.0914	0.0931	0.0852		0.0823	0.0886	0.0887		0.1645	0.2313	0.1264		0.1376	0.1226	0.0935			0.0842	0.0811	0.0895		0.0896	0.089	0.0986		0.1376	0.1226	0.0935
	13.5	0.1078	0.0875	0.0901	0.094		0.0953	0.0859	0.0839		0.0863	0.0883	0.091		0.1155	0.1055	0.0891			0.0916	0.094	0.0856		0.0825	0.088	0.0887		0.1378	0.1918	0.1072		0.1155	0.1055	0.0891			0.083	0.081	0.0891		0.0863	0.0883	0.091		0.1155	0.1055	0.0891
	14	0.1062	0.0877	0.0891	0.0937		0.0947	0.0876	0.0844		0.0855	0.0877	0.0885		0.102	0.0959	0.0877			0.0913	0.0942	0.0853		0.0823	0.089	0.0892		0.1168	0.1609	0.0959		0.102	0.0959	0.0877			0.0844	0.0811	0.0897		0.0855	0.0877	0.0885		0.102	0.0959	0.0877
	14.5	0.1095	0.086	0.0883	0.0923		0.0946	0.0864	0.0848		0.0847	0.0882	0.0875		0.0943	0.0906	0.0869			0.0925	0.0931	0.0854		0.0823	0.0888	0.088		0.1027	0.1374	0.0899		0.0943	0.0906	0.0869			0.0841	0.0815	0.0889		0.0847	0.0882	0.0875		0.0943	0.0906	0.0869
	15	0.1085	0.0866	0.0881	0.0925		0.0957	0.0864	0.0846		0.084	0.0882	0.0881		0.0892	0.0878	0.0867			0.092	0.0941	0.0855		0.0811	0.0888	0.089		0.0939	0.1218	0.0883		0.0892	0.0878	0.0867			0.0835	0.0805	0.0897		0.084	0.0882	0.0881		0.0892	0.0878	0.0867
	15.5	0.107	0.0865	0.0887	0.092		0.0953	0.0857	0.0851		0.0845	0.0881	0.0872		0.0876	0.0877	0.0866			0.0919	0.0933	0.0857		0.0823	0.0886	0.0885		0.0893	0.1111	0.0882		0.0876	0.0877	0.0866			0.0838	0.081	0.0899		0.0845	0.0881	0.0872		0.0876	0.0877	0.0866
	16	0.1072	0.0864	0.0885	0.0923		0.0948	0.0855	0.0845		0.0845	0.0881	0.0871		0.0863	0.0885	0.0863			0.0916	0.0941	0.0857		0.0823	0.0884	0.0881		0.0872	0.1043	0.0881		0.0863	0.0885	0.0863			0.0843	0.0809	0.0886		0.0845	0.0881	0.0871		0.0863	0.0885	0.0863
	16.5	0.1068	0.0868	0.0881	0.0927		0.0952	0.0863	0.0848		0.0853	0.0881	0.0866		0.0878	0.0886	0.0864			0.0923	0.0943	0.0856		0.0819	0.0886	0.0887		0.0871	0.1014	0.0884		0.0878	0.0886	0.0864			0.0846	0.0815	0.0887		0.0853	0.0881	0.0866		0.0878	0.0886	0.0864
	17	0.1074	0.0865	0.0879	0.0928		0.095	0.0872	0.0839		0.0843	0.0884	0.0868		0.0873	0.0876	0.0864			0.0922	0.0941	0.0856		0.0822	0.0888	0.0887		0.0864	0.0988	0.0881		0.0873	0.0876	0.0864			0.0839	0.0823	0.0898		0.0843	0.0884	0.0868		0.0873	0.0876	0.0864
	17.5	0.1056	0.0859	0.0876	0.0929		0.095	0.0866	0.0851		0.0837	0.0883	0.0873		0.0862	0.0871	0.0852			0.0914	0.0934	0.0856		0.0819	0.0893	0.0882		0.0852	0.0983	0.0872		0.0862	0.0871	0.0852			0.0841	0.0819	0.0896		0.0837	0.0883	0.0873		0.0862	0.0871	0.0852
	18	0.1109	0.0858	0.0876	0.0933		0.0946	0.0868	0.0848		0.0845	0.0883	0.0867		0.0871	0.0879	0.0862			0.0926	0.0936	0.0853		0.083	0.0894	0.088		0.0861	0.098	0.0876		0.0871	0.0879	0.0862			0.0846	0.0823	0.0888		0.0845	0.0883	0.0867		0.0871	0.0879	0.0862
	18.5	0.1044	0.0857	0.0876	0.0931		0.0952	0.0858	0.0844		0.0845	0.0878	0.0865		0.087	0.0873	0.0866			0.0913	0.0942	0.0856		0.0824	0.0884	0.0885		0.0858	0.0976	0.0881		0.087	0.0873	0.0866			0.0841	0.0815	0.089		0.0845	0.0878	0.0865		0.087	0.0873	0.0866
	19	0.1078	0.0853	0.0866	0.0929		0.0958	0.086	0.0847		0.0842	0.0884	0.0872		0.087	0.0874	0.086			0.0916	0.0937	0.0856		0.0824	0.0881	0.089		0.0859	0.0978	0.0876		0.087	0.0874	0.086			0.0841	0.0819	0.0899		0.0842	0.0884	0.0872		0.087	0.0874	0.086
	19.5	0.109	0.0889	0.0867	0.091		0.0945	0.086	0.0846		0.0842	0.0884	0.0871		0.0862	0.0876	0.0861			0.091	0.0935	0.0857		0.0822	0.0885	0.0882		0.0858	0.0979	0.0876		0.0862	0.0876	0.0861			0.0837	0.0821	0.0887		0.0842	0.0884	0.0871		0.0862	0.0876	0.0861
	20	0.106	0.0856	0.0873	0.0923		0.094	0.0852	0.0847		0.0844	0.0885	0.0869		0.0867	0.0876	0.0853			0.0912	0.0944	0.0855		0.0818	0.0891	0.0883		0.0855	0.0976	0.0883		0.0867	0.0876	0.0853			0.084	0.0816	0.0895		0.0844	0.0885	0.0869		0.0867	0.0876	0.0853
	20.5	0.1047	0.0856	0.0868			0.0944	0.0867	0.0845		0.0846	0.0885	0.0875		0.0874	0.0873	0.0867			0.0921	0.0937	0.0854		0.0815	0.0887	0.0884		0.0866	0.0975	0.0881		0.0874	0.0873	0.0867			0.0837	0.0831	0.0894		0.0846	0.0885	0.0875		0.0874	0.0873	0.0867
	21	0.1087	0.0852	0.087			0.0962	0.0862	0.0846		0.0849	0.0872	0.0857		0.087	0.0878	0.0865			0.0927	0.0936	0.0854			0.0884	0.0894		0.0868	0.0971	0.0878		0.087	0.0878	0.0865			0.0837	0.0824	0.0887		0.0849	0.0872	0.0857		0.087	0.0878	0.0865
	21.5	0.109					0.0957	0.086			0.0845	0.0883	0.0874		0.0869	0.0877	0.086			0.092						0.0889		0.086				0.0869	0.0877	0.086				0.0826	0.0898		0.0845	0.0883	0.0874		0.0869	0.0877	0.086
	22	0.1092					0.0948	0.088			0.0851	0.0888	0.0865		0.088	0.0881	0.0871			0.0916						0.0884		0.0866				0.088	0.0881	0.0871				0.0833	0.0897		0.0851	0.0888	0.0865		0.088	0.0881	0.0871
	22.5	0.1092					0.0957	0.0863			0.0845	0.0887	0.0864		0.087	0.0876	0.0863			0.0914						0.0883		0.0862				0.087	0.0876	0.0863				0.0832	0.089		0.0845	0.0887	0.0864		0.087	0.0876	0.0863
	23	0.107					0.0955	0.0859			0.0841	0.0895	0.0865		0.0867	0.087	0.0855			0.0918						0.0887		0.0851				0.0867	0.087	0.0855				0.083	0.0888		0.0841	0.0895	0.0865		0.0867	0.087	0.0855
	23.5	0.1051					0.0954	0.0863			0.084				0.0865	0.0872	0.0858			0.0912						0.0889		0.0856				0.0865	0.0872	0.0858				0.0821	0.0895		0.084				0.0865	0.0872	0.0858
	24	0.1048						0.0865			0.0842				0.0863	0.0868	0.0861			0.0906						0.0889		0.0855				0.0863	0.0868	0.0861				0.083			0.0842				0.0863	0.0868	0.0861
	24.5	0.1049						0.0867			0.084				0.0862	0.0871	0.0866			0.0906						0.0889		0.0859				0.0862	0.0871	0.0866				0.083			0.084				0.0862	0.0871	0.0866
	25	0.1057						0.0869			0.0835		0.365854		0.0865	0.0873	0.0864			0.0912						0.0889		0.0854				0.0865	0.0873	0.0864				0.083			0.0835		0.365854		0.0865	0.0873	0.0864
	25.5	0.1053						0.0871			0.0842				0.086	0.0874	0.0855			0.0912						0.0889		0.0858				0.086	0.0874	0.0855				0.083			0.0842				0.086	0.0874	0.0855
	26	0.1064						0.0873			0.0847				0.0875	0.0877	0.0869			0.0916						0.0889		0.0861				0.0875	0.0877	0.0869				0.083			0.0847				0.0875	0.0877	0.0869
	26.5	0.107						0.0875			0.085				0.0868	0.0876	0.0856			0.0911						0.0889		0.0858				0.0868	0.0876	0.0856				0.083			0.085				0.0868	0.0876	0.0856
	27	0.106						0.0877			0.0842				0.0868	0.0871	0.0862			0.0909						0.0889		0.0853				0.0868	0.0871	0.0862				0.083			0.0842				0.0868	0.0871	0.0862
	27.5	0.1062						0.0879			0.0853				0.0867	0.0879	0.0861			0.092						0.0889		0.0864				0.0867	0.0879	0.0861				0.083			0.0853				0.0867	0.0879	0.0861
	28	0.1052						0.0881			0.0846				0.0861	0.0873	0.0853			0.0913						0.0889		0.0856				0.0861	0.0873	0.0853				0.083			0.0846				0.0861	0.0873	0.0853
	28.5	0.1057						0.0883			0.0845				0.0865	0.0871	0.0862			0.0912						0.0889		0.0852				0.0865	0.0871	0.0862				0.083			0.0845				0.0865	0.0871	0.0862
	29	0.1054						0.0885			0.0846				0.0871	0.0885	0.0874			0.0913						0.0889		0.0858				0.0871	0.0885	0.0874				0.083			0.0846				0.0871	0.0885	0.0874
	29.5	0.1078						0.0887			0.0839				0.0869	0.0874	0.0858			0.091						0.0889		0.0854				0.0869	0.0874	0.0858				0.083			0.0839				0.0869	0.0874	0.0858
	30	0.1038						0.0889			0.0854				0.0869	0.0886	0.0863			0.0917						0.0889		0.0865				0.0869	0.0886	0.0863				0.083			0.0854				0.0869	0.0886	0.0863

## Sheet: Figure 6 
Panel 6A	Time (min)	G8N14G8_1	G8N14G8_2	G8N14G8_3			G10A20_1	G10A20_2	G10A20_3			N30_1	N30_2	N30_3		Panel 6B	N30	G10A20	G8N14G8			Panel 6C	EDC (mM)	Control	Control	Control	G8N14G8	G8N14G8	G8N14G8	G10A20	G10A20	G10A20		Panel 6D		NaCl (mM)	G10A20_3	G10A20_1	G10A20_2		Control	Control	Control		G8N14G8_1	G8N14G8_2	G8N14G8_3
	0	0.7614	0.5773	1.2882			0.2223	0.4914	1.2743			1.0546	0.7114	0.7905		average	12.8333	11.8333	30				5	-0.0006	0.045	0.0436	0.07	0.06	0.05		0.06					0	1.1654	1.32	1.2582		1.0808	1.1154	1.11		1.12	0.97	1.06
	0.5	1.1847	1.0973	1.1246			0.9027	0.9647	1.299			1.2333	0.9122	0.9226		replicates	13	12	30				7.5	0.3866	0.058	0.049	0.07	0.06	0.06	0.02	0.057	0.057				20	1.05	1.13	1.0687		0.8231	0.8578	0.89		0.84	0.7	0.72
	1	1.2161	1.1262	1.1323			0.9699	0.9978	1.2775			1.2232	0.9283	0.927			12.5	13	30				10	0.5059	0.2917	0.3012	0.14	0.08	0.11	0.0721	0.067					40	0.9611	1.002	0.77		0.6028	0.54	0.63		0.56	0.4	0.47
	1.5	1.203	1.1099	1.0621			0.9588	0.9775	1.2393			1.1989	0.9158	0.9093			13	10.5	30				12.5	0.8187	0.8831	0.8041	0.27	0.11	0.32	0.3132						50					0.4357
	2	1.1804	1.0831	1.0399			0.9276	0.9389	1.1875			1.1718	0.8955	0.8849		error	0.235702	1.0274					15				0.47			0.5171	0.055	0.076				60	0.6717	0.838	0.6036		0.3128	0.1857	0.29		0.32	0.2	0.26
	2.5	1.1551	1.0533	1.012			0.8928	0.8946	1.1154			1.1455	0.8672	0.8594									17.5				0.57									70			0.4477		0.1456	0.1205	0.07
	3	1.1271	1.0202	0.9829			0.8506	0.8498	1.2117			1.1178	0.8366	0.8286									20				0.6	0.45	0.79		0.36	0.24				80	0.5732	0.7	0.3779		0.1026	0.0975	0.05		0.17	0.15	0.19
	3.5	1.0991	0.9819	0.9519			0.8095	0.797	1.1728			1.0893	0.8055	0.7986									22.5													100	0.44	0.5763	0.3176		0.1	0.099	0.05		0.13	0.12	0.15
	4	1.0729	0.9444	0.9167			0.7538	0.7459	1.1524			1.0605	0.7715	0.7679									25								0.533	0.45				120	0.38	0.479			0.0988				0.11	0.11	0.13
	4.5	1.0448	0.9063	0.8782			0.7069	0.6884	1.0824			1.0312	0.7356	0.7351									27.5													140			0.2729			0.093			0.1	0.1	0.11
	5	1.0146	0.8655	0.8399			0.6652	0.6323	1.0241			0.9986	0.695	0.6975									30				0.7	0.81	1							160	0.304	0.3856							0.09	0.09	0.099
	5.5	0.9829	0.8261	0.7938			0.6424	0.5971	0.9427			0.9643	0.653	0.6594									40													180									0.08	0.08	0.09
	6	0.9472	0.7781	0.7573			0.6025	0.5485	0.7976			0.9252	0.6091	0.6208																						200	0.27	0.343	0.2168						0.08	0.07	0.09
	6.5	0.9137	0.734	0.7126			0.5783	0.515	0.675			0.8802	0.5626	0.5786									critical fuel conc.	7.5	10	10	7.5	10	7.5	12.5	20	20				300	0.22	0.25	0.1856						0.07	0.07	0.08
	7	0.8753	0.6834	0.6664			0.5451	0.4798	0.5524			0.8302	0.5138	0.5305																						400	0.2	0.2299
	7.5	0.8338	0.6393	0.617			0.4927	0.4423	0.4126			0.7727	0.4612	0.4825									average		9.2			8.33333			17.5					500	0.2	0.2365	0.1652						0.06	0.07	0.07
	8	0.7899	0.592	0.5734			0.4516	0.411	0.3081			0.7087	0.4063	0.4334									standard dev.		1.17851			1.17851			3.53553					600	0.1882
	8.5	0.7401	0.5486	0.5379			0.3972	0.3737	0.2314			0.6377	0.3541	0.3821																						1000			0.1564						0.06	0.07	0.09
	9	0.6817	0.5073	0.5052			0.3393	0.338	0.1862			0.5593	0.3029	0.3316																						1500	0.1732
	9.5	0.6204	0.4677	0.4785			0.2838	0.3001	0.1615			0.4789	0.2558	0.2852																						3000	0.1773
	10	0.5588	0.4285	0.4512			0.2359	0.2651	0.1396			0.3984	0.2132	0.2404																						90
	10.5	0.5007	0.3841	0.4268			0.1914	0.2322	0.1202			0.3228	0.179	0.2023
	11	0.4459	0.343	0.4031			0.1546	0.2078	0.1082			0.2554	0.1516	0.1692
	11.5	0.4008	0.3051	0.3773			0.1281	0.1833	0.102			0.2004	0.1314	0.1443
	12	0.3601	0.2743	0.3514			0.1133	0.1575	0.1002			0.1567	0.1195	0.1261
	12.5	0.3267	0.2491	0.3288			0.1054	0.1347	0.0998			0.1275	0.1111	0.115
	13	0.2983	0.2281	0.314			0.1007	0.1223	0.1004			0.1089	0.1064	0.109
	13.5	0.2751	0.2127	0.3019			0.0994	0.1183	0.099			0.0992	0.1038	0.1041
	14	0.2549	0.1997	0.2858			0.0989	0.117	0.099			0.0944	0.1015	0.1019
	14.5	0.2378	0.1904	0.274			0.0983	0.1165	0.0993			0.0924	0.1015	0.101
	15	0.2242	0.1845	0.2678			0.0999	0.1162	0.099			0.0923	0.1009	0.1008
	15.5	0.2123	0.1778	0.2607			0.0973	0.1159	0.0989			0.0917	0.0998	0.1
	16	0.2043	0.1768	0.2541			0.0977	0.116	0.0989			0.0912	0.1003	0.0991
	16.5	0.1972	0.173	0.2532			0.0983	0.1159	0.1009			0.0915	0.0993	0.0993
	17	0.192	0.1703	0.25			0.0981	0.1164	0.0997			0.0917	0.0987	0.0993
	17.5	0.1878	0.1697	0.2466			0.0985	0.1156	0.1001			0.0921	0.0993	0.0989
	18	0.1834	0.1666	0.2448			0.0979	0.115	0.0996			0.092	0.0974	0.0993
	18.5	0.1816	0.1659	0.2423			0.0979	0.1152	0.0996			0.0914	0.0977	0.0986
	19	0.1795	0.1636	0.2421			0.098	0.1148	0.0992			0.092	0.0986	0.0991
	19.5	0.1772	0.1658	0.2419			0.0977	0.1142	0.0994			0.0916	0.098	0.0985
	20	0.1759	0.1628	0.2404			0.0971	0.1142	0.0985			0.0917	0.0978	0.0978
		0.1733	0.162	0.24			0.0972	0.1143	0.0986			0.0922	0.0985	0.0979
		0.1722	0.162	0.2391			0.0988	0.1144	0.0987			0.0912	0.099	0.098
		0.1714	0.1611	0.2386			0.0973	0.1138	0.0998			0.0921	0.0989	0.0975
		0.1705	0.1621	0.2385			0.0981	0.115	0.0987			0.0912	0.0982	0.0974
		0.1691	0.161	0.2371			0.0975	0.1148	0.0993			0.0919	0.0986	0.0971
		0.1684	0.162	0.2365			0.098	0.1145	0.0989			0.0905	0.0978	0.0968
		0.1692	0.1612	0.2364			0.0981	0.1136	0.0992			0.0919	0.0984	0.0968
		0.1672	0.1592	0.2366			0.0966	0.1128	0.0991			0.0916	0.0976	0.0978
		0.1666	0.1584	0.2378			0.0979	0.1126	0.0987				0.0977	0.097
		0.1653	0.1572	0.2386			0.0972	0.1141	0.099				0.0976	0.0975
		0.1644	0.1563	0.2374			0.0974	0.1135	0.0987				0.0976	0.0968
		0.1638	0.157	0.2372			0.0973	0.114	0.0993				0.0976	0.0968
		0.1626	0.1543	0.2367			0.0972	0.1139	0.0989				0.0973	0.097
		0.1623	0.1538	0.2389			0.0983	0.1145	0.0991				0.0974	0.0966
		0.1612	0.1546	0.2368			0.0969	0.1143	0.0982				0.0979	0.0971
		0.1614	0.1524	0.2364			0.0972	0.1137	0.0987				0.0968	0.0963
		0.1611	0.1565	0.2366			0.0978	0.1145	0.0989				0.0987	0.0958
		0.1585	0.1556	0.2356			0.0973	0.1135	0.0993				0.0974	0.097
		0.1584	0.1547	0.236			0.0967	0.1139	0.0988				0.0974	0.0962
		0.1588	0.1542	0.2357			0.0979	0.1146	0.0992				0.0973	0.0969
														0.0964
														0.096
[truncated: 10 more columns]

## Sheet: Figure S1
Fig. S1	control	n30	arich	t	g rich	c
average	12	11	10.6667	11.5	12.8333	11.3333
replicates	11.5	12	10.5	12	11.5	11.5
	13	10.5	10.5	12	12.5	10.5
	11.5	10.5	11	10.5	14.5	12
error	0.707107	0.707107	0.235702	0.707107	1.24722	0.62361

## Sheet: Figure S2
Poly U bleach	N30	repeat 1			repeat 2			repeat 3			Control_noDNA	repeat 1			repeat2			repeat 3		Fitting parameters		N30						no_DNA						Peptide bleach		N30		repeat 1			repeat 2			repeat 3			no_DNA		repeat 1
(Panel A)		Time_(sec)	Y1		Time_(sec)	Y1		Time_(sec)	Y1			Time_(sec)	Y1		Time_(sec)	Y1		Time_(sec)	Y1				1	2	3	average	error	1	2	3	average	error		(Panel B)			Time_(sec)	Y1		Time_(sec)	Y1		Time_(sec)	Y1				Time_(sec)	Y1
		0	0.980275		0	0.99492		0	1.00432			0	1.0072		0	1.0752		0	0.958142			D um^2/s	0.028	0.022	0.021	0.0236667	0.00309121	0.046	0.027	0.025	0.0326667	0.00946338					0	1.01084		0	0.984986		0	1.00646				0	1.04068
		0.19	1.00307		0.19	0.973831		0.19	1.00131			0.19	0.989089		0.19	1.09291		0.19	0.949983			T 1/2 s	38.5	20.4	25	27.9667	7.68129	30.1	18.2	13.1	20.4667	7.12289					0.1342	0.995113		0.1342	1.03949		0.1342	0.969437				0.1342	1.00483
		0.38	0.944485		0.38	1.0405		0.38	0.98457			0.38	0.979953		0.38	1.09636		0.38	1.05867			Mf % (100*a)	49	53	54	52	2	39	55	50	48	6.68331					0.2683	1.0165		0.2683	0.988332		0.2683	0.968814				0.2683	0.965588
		0.571	1.01187		0.57	0.990289		0.57	1.00322			0.571	0.986323		0.571	1.10713		0.57	0.944556			fitting parameters															0.4025	1.00375		0.4025	0.991903		0.4025	1.00112				0.4025	0.937761
		0.761	0.992845		0.761	1.01731		0.761	0.97511			0.761	0.981167		0.761	1.05352		0.761	1.02594			a	0.49	0.53	0.54			0.39	0.55	0.5							0.5366	1.01597		0.5366	0.975607		0.5366	1.01171				0.5366	0.968688
		0.951	1.01511		0.951	1.00584		0.951	1.0658			0.951	1.00593		0.951	1.06855		0.951	0.954292			b	0.018	0.034	0.028			0.023	0.038	0.5							0.6708	0.98585		0.6708	0.965224		0.6708	1.0083				0.6708	0.936365
		1.141	1.01555		1.141	0.977641		1.141	0.99478			1.141	1.01197		1.141	1.03953		1.141	1.0526			c	0.055	0.1	0.05			0.16	0.18	0.2							0.8049	1.02317		0.8049	1.02146		0.8049	1.00477				0.8049	0.995911
		1.331	0.995866		1.331	1.02766		1.331	1.00374			1.331	0.991111		1.331	1.11633		1.331	0.98695			r (µm)	2.19	1.42	1.54			2.49	1.49	1.22							0.9391	0.972696		0.9391	0.997887		0.9391	1.00109				0.9391	1.01341
		1.522	1.02638		1.521	1.00633		1.521	0.97933			1.522	1.01046		1.522	1.13629		1.521	0.960398																		1.0733	1.01173		1.0733	1.0055		1.0733	0.987625				1.0733	0.937599
		1.712	1.01763		1.711	1.00301		1.711	1.01036			1.712	0.992916		1.712	1.04137		1.711	1.03081																		1.2074	1.017		1.2074	1.05105		1.2074	1.00837				1.2074	0.992943
		1.902	1.01885		1.902	0.991523		1.902	0.98042			1.902	1.01477		1.902	1.0476		1.902	1.04855																		1.3416	1.02456		1.3416	0.989762		1.3416	1.00649				1.3416	1.04422
		2.092	1.05776		2.092	1.01194		2.092	0.95173			2.092	1.00107		2.092	1.0014		2.092	0.996981																		1.4757	1.00762		1.4757	0.997733		1.4757	1.03226				1.4757	1.02388
		2.283	1.0008		2.282	1.0118		2.282	0.99279			2.283	1.01317		2.283	1.087		2.282	0.974798																		1.6099	0.99654		1.6099	0.962642		1.6099	0.997497				1.6099	1.04823
		2.473	0.964012		2.472	1.02479		2.472	1.01723			2.473	0.991279		2.473	1.07407		2.472	1.05818																		1.7441	0.997835		1.7441	1.00311		1.7441	0.948617				1.7441	1.06061
		2.663	0.956678		2.662	0.996087		2.662	1.01571			2.663	1.00076		2.663	1.02602		2.662	1.02113																		1.8782	1.02737		1.8782	1.0319		1.8782	1.03154				1.8782	0.963359
		2.853	1.02082		2.852	0.949699		2.852	0.95353			2.853	1.00395		2.853	1.1389		2.852	0.99547																		2.0124	0.974788		2.0124	1.01564		2.0124	0.982805				2.0124	0.982397
		3.043	1.01343		3.043	0.969686		3.043	1.02597			3.043	1.01395		3.043	1.08805		3.043	1.02143																		2.1465	0.970126		2.1465	1.0211		2.1465	1.02973				2.1465	1.00234
		3.234	1.00145		3.233	0.958333		3.233	0.98735			3.234	0.990148		3.234	1.1047		3.233	0.964652																		2.2807	0.966273		2.2807	0.981206		2.2807	0.995203				2.2807	1.01851
		3.424	0.974007		3.423	1.05482		3.423	1.02144			3.424	0.999464		3.424	1.04921		3.423	1.13776																		2.4148	1.00264		2.4148	0.958954		2.4148	1.00533				2.4148	1.07219
		3.614	1.00226		3.613	1.00115		3.613	1.03715			3.614	1.01761		3.614	1.07455		3.613	0.886162																		2.549	0.984		2.549	1.02504		2.549	1.00826				2.549	1.00977
		3.804	0.072851		3.803	0.152263		3.803	0.03798			3.804	0.155924		3.804	0.248102		3.803	0.219094																		2.6832	0.453032		2.6832	0.39198		2.6832	0.398171				2.6832	0.337898
		3.994	0.094553		3.993	0.162176		3.993	0.05383			3.994	0.165211		3.994	0.237741		3.993	0.279149																		2.8173	0.626017		2.8173	0.634973		2.8173	0.596983				2.8173	0.500045
		4.185	0.095684		4.183	0.180702		4.183	0.05362			4.185	0.164756		4.185	0.233194		4.183	0.249535																		2.9515	0.709049		2.9515	0.746514		2.9515	0.702148				2.9515	0.558298
		4.375	0.109878		4.374	0.168838		4.374	0.0625			4.375	0.170948		4.375	0.261119		4.374	0.265758																		3.0856	0.704435		3.0856	0.816041		3.0856	0.734328				3.0856	0.624663
		4.565	0.108255		4.564	0.195198		4.564	0.06783			4.565	0.169164		4.565	0.255483		4.564	0.261539																		3.2198	0.779744		3.2198	0.855168		3.2198	0.762264				3.2198	0.680413
		4.755	0.107931		4.754	0.196614		4.754	0.06307			4.755	0.170696		4.755	0.245095		4.754	0.285674																		3.3539	0.815986		3.3539	0.842556		3.3539	0.774773				3.3539	0.7348
		4.945	0.113945		4.944	0.219767		4.944	0.06259			4.945	0.178453		4.945	0.27571		4.944	0.290585																		3.4881	0.842241		3.4881	0.897721		3.4881	0.851745				3.4881	0.72299
		5.136	0.113127		5.134	0.215019		5.134	0.07267			5.136	0.180606		5.136	0.290074		5.134	0.296065																		3.6223	0.842801		3.6223	0.841982		3.6223	0.838599				3.6223	0.746218
		5.326	0.126743		5.324	0.227145		5.324	0.09237			5.326	0.179494		5.326	0.252098		5.324	0.320503																		3.7564	0.917371		3.7564	0.914411		3.7564	0.845705				3.7564	0.806614
		5.516	0.115681		5.515	0.233695		5.515	0.08274			5.516	0.184583		5.516	0.265873		5.515	0.285322																		3.8906	0.913712		3.8906	0.872537		3.8906	0.848563				3.8906	0.86705
		5.706	0.133126		5.705	0.21624		5.705	0.08874			5.706	0.18624		5.706	0.313002		5.705	0.262748																		4.0247	0.867252		4.0247	0.955577		4.0247	0.868771				4.0247	0.857291
		5.897	0.139021		5.895	0.222837		5.895	0.09993			5.897	0.187046		5.897	0.292463		5.895	0.350202																		4.1589	0.910187		4.1589	0.874737		4.1589	0.840635				4.1589	0.874385
		6.087	0.124463		6.085	0.257315		6.085	0.09964			6.087	0.193167		6.087	0.315744		6.085	0.341116																		4.2931	0.890799		4.2931	0.984358		4.2931	0.89299				4.2931	0.821947
		6.277	0.128621		6.275	0.218311		6.275	0.11724			6.277	0.190503		6.277	0.321055		6.275	0.380215																		4.4272	0.913807		4.4272	0.912186		4.4272	0.845313				4.4272	0.827908
		6.467	0.131869		6.465	0.224534		6.465	0.09038			6.467	0.192209		6.467	0.33842		6.465	0.328585																		4.5614	0.949219		4.5614	0.949285		4.5614	0.881753				4.5614	0.845094
		6.657	0.135933		6.656	0.237851		6.656	0.1225			6.657	0.188975		6.657	0.327204		6.656	0.267655																		4.6955	0.894222		4.6955	0.956404		4.6955	0.893319				4.6955	0.811852
		6.848	0.128741		6.846	0.242573		6.846	0.12399			6.848	0.195743		6.848	0.311624		6.846	0.356017																		4.8297	0.908088		4.8297	0.933921		4.8297	0.892946				4.8297	0.843077
		7.038	0.143114		7.036	0.247474		7.036	0.11651			7.038	0.19742		7.038	0.31664		7.036	0.355144																		4.9638	0.947658		4.9638	0.953882		4.9638	0.920846				4.9638	0.913221
		7.228	0.135601		7.226	0.246716		7.226	0.13487			7.228	0.194705		7.228	0.316445		7.226	0.336459																		5.098	0.923689		5.098	0.923179		5.098	0.94604				5.098	0.844774
		7.418	0.145795		7.416	0.249928		7.416	0.11323			7.418	0.195533		7.418	0.301814		7.416	0.33772																		5.2322	0.937969		5.2322	0.958253		5.2322	0.904644				5.2322	0.852128
		7.608	0.144091		7.606	0.253563		7.606	0.13753			7.608	0.200836		7.608	0.341234		7.606	0.375186																		5.3663	0.954403		5.3663	0.89349		5.3663	0.941586				5.3663	0.862053
		7.799	0.146679		7.796	0.259655		7.796	0.15451			7.799	0.208088		7.799	0.311804		7.796	0.385099																		5.5005	0.932748		5.5005	0.95358		5.5005	0.92954				5.5005	0.954954
		7.989	0.142399		7.987	0.258321		7.987	0.12864			7.989	0.209564		7.989	0.327055		7.987	0.355487																		5.6346	0.942902		5.6346	0.984247		5.6346	0.926085				5.6346	0.86049
		8.179	0.138692		8.177	0.244554		8.177	0.14704			8.179	0.212999		8.179	0.343019		8.177	0.320066																		5.7688	0.939331		5.7688	0.898464		5.7688	0.948141				5.7688	0.870295
		8.369	0.157532		8.367	0.274814		8.367	0.1516			8.369	0.21019		8.369	0.352983		8.367	0.417537																		5.9029	0.970457		5.9029	0.902332		5.9029	0.976011				5.9029	0.904482
		8.559	0.158047		8.557	0.269211		8.557	0.1344			8.559	0.215608		8.559	0.372385		8.557	0.336229																		6.0371	0.957677		6.0371	0.95394		6.0371	0.940027				6.0371	0.825421
		8.75	0.165845		8.747	0.259325		8.747	0.1509			8.75	0.211802		8.75	0.365115		8.747	0.415648																		6.1713	0.884025		6.1713	0.952435		6.1713	0.954606				6.1713	0.908186
		8.94	0.165827		8.937	0.273688		8.937	0.15047			8.94	0.219598		8.94	0.363262		8.937	0.410223																		6.3054	0.910936		6.3054	0.986168		6.3054	0.935209				6.3054	0.888853
		9.13	0.161628		9.128	0.270376		9.128	0.14933			9.13	0.212537		9.13	0.344526		9.128	0.366241																		6.4396	0.958474		6.4396	0.935189		6.4396	0.947645				6.4396	0.869435
		9.32	0.164352		9.318	0.276551		9.318	0.15543			9.32	0.224107		9.32	0.312395		9.318	0.397879																		6.5737	0.943926		6.5737	0.980271		6.5737	0.93769				6.5737	0.926504
		9.511	0.164551		9.508	0.283789		9.508	0.16573			9.511	0.2224		9.511	0.343295		9.508	0.340654																		6.7079	0.95826		6.7079	0.955027		6.7079	0.932869				6.7079	0.926151
		9.701	0.173236		9.698	0.253553		9.698	0.16157			9.701	0.222489		9.701	0.355326		9.698	0.39275																		6.8421	0.956073		6.8421	1.00812		6.8421	0.964804				6.8421	0.892109
		9.891	0.180422		9.888	0.26517		9.888	0.15967			9.891	0.231106		9.891	0.376297		9.888	0.404842																		6.9762	0.939844		6.9762	0.95067		6.9762	0.936621				6.9762	0.850894
		10.081	0.162824		10.078	0.275371		10.078	0.15208			10.081	0.231994		10.081	0.360264		10.078	0.35781																		7.1104	0.931615		7.1104	0.891535		7.1104	0.972475				7.1104	0.868713
		10.271	0.173996		10.269	0.276057		10.269	0.17323			10.271	0.230043		10.271	0.397818		10.269	0.389304																		7.2445	0.925023		7.2445	0.983494		7.2445	1.02267				7.2445	0.917237
		10.462	0.165331		10.459	0.286426		10.459	0.14998			10.462	0.235806		10.462	0.4109		10.459	0.361453																		7.3787	0.994677		7.3787	1.02802		7.3787	0.920977				7.3787	0.929422
		10.652	0.172905		10.649	0.288885		10.649	0.18167			10.652	0.238499		10.652	0.387518		10.649	0.372608																		7.5128	0.926976		7.5128	0.991051		7.5128	0.951746				7.5128	0.901503
		10.842	0.169974		10.839	0.297582		10.839	0.19049			10.842	0.233717		10.842	0.387295		10.839	0.412847																		7.647	0.936181		7.647	0.95622		7.647	0.966828				7.647	0.817176
		11.032	0.18071		11.029	0.299897		11.029	0.18405			11.032	0.233685		11.032	0.374764		11.029	0.451862																		7.7812	1.00029		7.7812	0.966781		7.7812	0.942921				7.7812	0.894028
		11.222	0.187472		11.219	0.299789		11.219	0.16648			11.222	0.242416		11.222	0.410025		11.219	0.438573																		7.9153	0.966158		7.9153	1.01993		7.9153	0.933651				7.9153	0.897973
		11.413	0.1758		11.409	0.302198		11.409	0.17937			11.413	0.240829		11.413	0.422785		11.409	0.406492																		8.0495	0.971773		8.0495	0.907037		8.0495	0.971028				8.0495	0.937198
		11.603	0.16925		11.6	0.293795		11.6	0.21801			11.603	0.247382		11.603	0.422422		11.6	0.464815																		8.1836	0.971153		8.1836	0.943639		8.1836	0.947597				8.1836	0.918868
		11.793	0.185778		11.79	0.307646		11.79	0.22403			11.793	0.244837		11.793	0.41988		11.79	0.373611																		8.3178	0.956563		8.3178	1.01903		8.3178	0.948181				8.3178	0.877214
		11.983	0.189317		11.98	0.305776		11.98	0.20819			11.983	0.245998		11.983	0.404981		11.98	0.397305																		8.4519	0.983345		8.4519	0.979934		8.4519	0.959892				8.4519	0.898067
		12.173	0.201891		12.17	0.292793		12.17	0.20258			12.173	0.255725		12.173	0.428421		12.17	0.39398																		8.5861	0.950689		8.5861	0.952055		8.5861	0.975836				8.5861	0.847376
		12.364	0.184807		12.36	0.298411		12.36	0.19599			12.364	0.252762		12.364	0.456306		12.36	0.476699																		8.7203	0.979648		8.7203	1.05152		8.7203	0.93014				8.7203	0.926941
		12.554	0.199782		12.55	0.310794		12.55	0.23308			12.554	0.251837		12.554	0.454569		12.55	0.379324																		8.8544	0.934446		8.8544	0.963489		8.8544	0.967267				8.8544	0.960627
		12.744	0.178983		12.741	0.304591		12.741	0.2082			12.744	0.253804		12.744	0.41911		12.741	0.437882																		8.9886	0.986502		8.9886	1.01859		8.9886	0.989717				8.9886	0.882424
		12.934	0.194648		12.931	0.30794		12.931	0.21978			12.934	0.255127		12.934	0.394795		12.931	0.515321																		9.1227	0.983215		9.1227	0.972727		9.1227	0.960959				9.1227	0.950965
		13.125	0.194692		13.121	0.335705		13.121	0.2219			13.125	0.264411		13.125	0.448046		13.121	0.521565																		9.2569	0.964011		9.2569	0.970967		9.2569	0.970412				9.2569	0.859913
		13.315	0.202747		13.311	0.300753		13.311	0.19414			13.315	0.254499		13.315	0.469941		13.311	0.453613																		9.3911	0.979541		9.3911	0.939807		9.3911	0.956665				9.3911	0.92943
		13.505	0.202414		13.501	0.306317		13.501	0.23592			13.505	0.258093		13.505	0.45674		13.501	0.504909																		9.5252	0.967714		9.5252	0.991455		9.5252	0.968748				9.5252	0.949175
		13.695	0.197178		13.691	0.348379		13.691	0.23907			13.695	0.25597		13.695	0.464917		13.691	0.55953																		9.6594	0.951285		9.6594	1.0056		9.6594	0.990957				9.6594	0.96035
		13.885	0.201662		13.882	0.320949		13.882	0.21695			13.885	0.261133		13.885	0.449527		13.882	0.472146																		9.7935	0.9472		9.7935	0.993339		9.7935	0.970875				9.7935	0.981402
		14.076	0.196291		14.072	0.305219		14.072	0.21522			14.076	0.267799		14.076	0.432213		14.072	0.496423																		9.9277	0.976858		9.9277	0.96915		9.9277	1.00575				9.9277	0.959502
		14.266	0.214814		14.262	0.30471		14.262	0.22565			14.266	0.26972		14.266	0.427474		14.262	0.493121																		10.0618	0.981309		10.0618	0.977576		10.0618	0.916865				10.0618	0.942024
		14.456	0.216737		14.452	0.33311		14.452	0.22536			14.456	0.272849		14.456	0.455118		14.452	0.446783																		10.196	0.99043		10.196	0.973283		10.196	0.93781				10.196	0.920919
		14.646	0.223237		14.642	0.330288		14.642	0.21644			14.646	0.268159		14.646	0.473502		14.642	0.430378																		10.3302	0.999846		10.3302	0.96413		10.3302	0.992799				10.3302	0.932406
		14.836	0.232509		14.832	0.344688		14.832	0.23759			14.836	0.268926		14.836	0.449392		14.832	0.485681																		10.4643	0.990162		10.4643	0.96427		10.4643	0.95501				10.4643	0.974632
		15.027	0.224029		15.022	0.33036		15.022	0.2267			15.027	0.266592		15.027	0.422647		15.022	0.494305																		10.5985	1.01573		10.5985	1.01187		10.5985	1.00427				10.5985	0.854753
		15.217	0.225626		15.213	0.345529		15.213	0.22722			15.217	0.269408		15.217	0.507941		15.213	0.45904																		10.7326	0.998551		10.7326	0.949559		10.7326	0.954224				10.7326	0.956769
		15.407	0.197562		15.403	0.332287		15.403	0.23886			15.407	0.278543		15.407	0.477117		15.403	0.398566																		10.8668	0.974687		10.8668	0.988422		10.8668	0.991977				10.8668	0.852952
		15.597	0.206676		15.593	0.347103		15.593	0.24946			15.597	0.279578		15.597	0.506664		15.593	0.465715																		11.0009	0.984665		11.0009	0.993116		11.0009	0.985312				11.0009	0.926913
		15.787	0.214655		15.783	0.359736		15.783	0.23828			15.787	0.270972		15.787	0.458394		15.783	0.472337																		11.1351	0.97087		11.1351	0.971921		11.1351	0.950284				11.1351	0.881575
		15.978	0.214991		15.973	0.344896		15.973	0.22758			15.978	0.275034		15.978	0.464203		15.973	0.442249																		11.2693	1.00154		11.2693	0.95838		11.2693	0.970407				11.2693	0.920163
		16.168	0.218781		16.163	0.338048		16.163	0.23333			16.168	0.28181		16.168	0.431105		16.163	0.525469																		11.4034	0.99653		11.4034	1.03292		11.4034	0.973619				11.4034	0.910848
		16.358	0.212144		16.354	0.329223		16.354	0.2613			16.358	0.277751		16.358	0.495593		16.354	0.433281																		11.5376	0.960001		11.5376	0.969009		11.5376	0.988715				11.5376	0.89547
		16.548	0.211557		16.544	0.331328		16.544	0.25132			16.548	0.280016		16.548	0.466936		16.544	0.447414																		11.6717	0.999405		11.6717	0.944743		11.6717	0.938268				11.6717	0.95093
		16.739	0.200733		16.734	0.330702		16.734	0.27279			16.739	0.285878		16.739	0.484117		16.734	0.428104																		11.8059	0.955601		11.8059	1.01768		11.8059	0.973078				11.8059	0.970511
		16.929	0.218432		16.924	0.35747		16.924	0.25915			16.929	0.287427		16.929	0.459174		16.924	0.527656																		11.9401	0.99498		11.9401	1.02287		11.9401	0.985305				11.9401	0.8685
		17.119	0.217867		17.114	0.372574		17.114	0.27989			17.119	0.281831		17.119	0.499026		17.114	0.530919																		12.0742	0.987406		12.0742	0.946162		12.0742	0.978631				12.0742	0.934639
		17.309	0.228091		17.304	0.337027		17.304	0.25292			17.309	0.280263		17.309	0.494063		17.304	0.521022																		12.2084	1.00198		12.2084	0.950122		12.2084	0.964176				12.2084	0.983329
		17.499	0.223037		17.495	0.349054		17.495	0.25059			17.499	0.281087		17.499	0.459522		17.495	0.491495																		12.3425	0.973674		12.3425	1.00693		12.3425	0.956956				12.3425	0.919589
		17.69	0.216408		17.685	0.365411		17.685	0.27611			17.69	0.283602		17.69	0.486988		17.685	0.564746																		12.4767	0.998137		12.4767	0.926095		12.4767	0.988783				12.4767	0.944646
		17.88	0.217732		17.875	0.339242		17.875	0.26923			17.88	0.282447		17.88	0.478381		17.875	0.471371																		12.6108	0.972001		12.6108	0.994789		12.6108	0.983475				12.6108	0.956695
		18.07	0.216789		18.065	0.354916		18.065	0.27536			18.07	0.281591		18.07	0.499201		18.065	0.495802																		12.745	0.973523		12.745	0.928353		12.745	0.943866				12.745	0.911115
		18.26	0.213116		18.255	0.35049		18.255	0.26982			18.26	0.290761		18.26	0.489738		18.255	0.495082																		12.8792	0.981244		12.8792	0.970866		12.8792	0.993362				12.8792	0.917057
		18.45	0.215454		18.445	0.373295		18.445	0.27219			18.45	0.280519		18.45	0.500959		18.445	0.486926																		13.0133	0.997274		13.0133	0.943479		13.0133	1.00045				13.0133	0.939781
		18.641	0.234588		18.635	0.363229		18.635	0.27467			18.641	0.285893		18.641	0.500347		18.635	0.536191																		13.1475	0.99296		13.1475	1.03749		13.1475	0.964967				13.1475	0.982205
		18.831	0.229079		18.826	0.373902		18.826	0.28255			18.831	0.288252		18.831	0.482011		18.826	0.585666																		13.2816	0.958361		13.2816	0.958253		13.2816	0.951345				13.2816	0.908064
		19.021	0.22616		19.016	0.360821		19.016	0.24593			19.021	0.290208		19.021	0.49904		19.016	0.499541																		13.4158	0.997356		13.4158	1.02252		13.4158	1.00441				13.4158	1.03944
		19.211	0.236509		19.206	0.365353		19.206	0.27166			19.211	0.295486		19.211	0.521988		19.206	0.488155																		13.5499	1.04223		13.5499	0.96282		13.5499	0.960265				13.5499	0.918156
		19.401	0.239077		19.396	0.367961		19.396	0.29279			19.401	0.295402		19.401	0.482212		19.396	0.502066																		13.6841	0.952637		13.6841	0.99033		13.6841	0.967365				13.6841	1.01112
		19.592	0.247793		19.586	0.370861		19.586	0.26841			19.592	0.291088		19.592	0.499768		19.586	0.547229																		13.8183	0.967597		13.8183	0.986134		13.8183	1.00436				13.8183	0.8785
		19.782	0.230165		19.776	0.37498		19.776	0.29226			19.782	0.29481		19.782	0.499325		19.776	0.552146																		13.9524	1.00795		13.9524	1.0117		13.9524	1.00266				13.9524	0.902063
		19.972	0.232272		19.967	0.373796		19.967	0.30915			19.972	0.290503		19.972	0.511106		19.967	0.545707																		14.0866	0.954229		14.0866	1.03546		14.0866	1.00192				14.0866	0.941655
		20.162	0.248392		20.157	0.366806		20.157	0.29128			20.162	0.3011		20.162	0.48497		20.157	0.513563																		14.2207	0.969204		14.2207	0.971183		14.2207	0.994235				14.2207	0.937766
		20.353	0.236584		20.347	0.393493		20.347	0.29728			20.353	0.29833		20.353	0.463885		20.347	0.575239																		14.3549	0.980857		14.3549	0.965334		14.3549	1.03174				14.3549	0.927666
		20.543	0.228656		20.537	0.396374		20.537	0.29997			20.543	0.290535		20.543	0.505639		20.537	0.502344																		14.4891	0.971339		14.4891	0.959492		14.4891	0.997913				14.4891	0.915673
		20.733	0.248446		20.727	0.365623		20.727	0.2967			20.733	0.2987		20.733	0.529459		20.727	0.606716																		14.6232	1.00653		14.6232	0.944628		14.6232	0.982602				14.6232	0.96911
		20.923	0.240162		20.917	0.373839		20.917	0.30169			20.923	0.298735		20.923	0.507052		20.917	0.489868																		14.7574	1.01908		14.7574	0.953733		14.7574	0.979937				14.7574	0.92187
		21.113	0.249415		21.108	0.379411		21.108	0.31239			21.113	0.30107		21.113	0.496383		21.108	0.578193																		14.8915	0.988988		14.8915	0.980122		14.8915	0.993866				14.8915	0.949296
		21.304	0.238184		21.298	0.389893		21.298	0.31702			21.304	0.302414		21.304	0.516297		21.298	0.479229																		15.0257	1.00182		15.0257	0.931008		15.0257	0.98918				15.0257	0.910117
		21.494	0.236249		21.488	0.409895		21.488	0.29676			21.494	0.306707		21.494	0.53927		21.488	0.542579																		15.1598	0.968451		15.1598	1.00262		15.1598	1.0063				15.1598	0.921074
		21.684	0.236332		21.678	0.383213		21.678	0.28512			21.684	0.297131		21.684	0.512269		21.678	0.565799																		15.294	0.982885		15.294	1.05307		15.294	0.971851				15.294	0.950903
		21.874	0.250546		21.868	0.383496		21.868	0.28254			21.874	0.310048		21.874	0.54688		21.868	0.54645																		15.4282	0.985226		15.4282	0.95736		15.4282	0.992328				15.4282	0.930224
		22.064	0.250847		22.058	0.411762		22.058	0.29424			22.064	0.304272		22.064	0.543312		22.058	0.497369																		15.5623	0.971522		15.5623	0.990297		15.5623	1.00505				15.5623	0.89615
		22.255	0.256406		22.248	0.414631		22.248	0.31153			22.255	0.306		22.255	0.528401		22.248	0.5576																		15.6965	1.02332		15.6965	1.05092		15.6965	0.99475				15.6965	0.970925
		22.445	0.253095		22.439	0.38658		22.439	0.29759			22.445	0.309946		22.445	0.557203		22.439	0.516038																		15.8306	0.976823		15.8306	1.0322		15.8306	1.00741				15.8306	0.915751
		22.635	0.2365		22.629	0.406493		22.629	0.2747			22.635	0.312254		22.635	0.545669		22.629	0.563652																		15.9648	0.997487		15.9648	1.04624		15.9648	0.975989				15.9648	0.953459
		22.825	0.251506		22.819	0.394442		22.819	0.32254			22.825	0.313799		22.825	0.573101		22.819	0.458968																		16.0989	0.972996		16.0989	0.972592		16.0989	1.01442				16.0989	0.955122
		23.015	0.262979		23.009	0.395531		23.009	0.30946			23.015	0.308445		23.015	0.492947		23.009	0.538306																		16.2331	0.967068		16.2331	1.03749		16.2331	0.982828				16.2331	0.962946
		23.206	0.258181		23.199	0.384071		23.199	0.31126			23.206	0.311598		23.206	0.538252		23.199	0.664025																		16.3673	0.995828		16.3673	0.988929		16.3673	0.999107				16.3673	0.94198
		23.396	0.27199		23.389	0.392504		23.389	0.33958			23.396	0.312165		23.396	0.504122		23.389	0.566833																		16.5014	1.01937		16.5014	0.976839		16.5014	1.01228				16.5014	0.925553
		23.586	0.259596		23.58	0.398696		23.58	0.30597			23.586	0.314798		23.586	0.53766		23.58	0.491718																		16.6356	0.993183		16.6356	0.967554		16.6356	1.01172				16.6356	0.968414
		23.776	0.2526		23.77	0.399992		23.77	0.34687			23.776	0.314172		23.776	0.551231		23.77	0.577867																		16.7697	0.998226		16.7697	1.00587		16.7697	0.992415				16.7697	0.958754
		23.967	0.272961		23.96	0.390131		23.96	0.29142			23.967	0.31679		23.967	0.561604		23.96	0.495256																		16.9039	0.988371		16.9039	0.991578		16.9039	1.02897				16.9039	0.952002
		24.157	0.263963		24.15	0.401032		24.15	0.31888			24.157	0.320602		24.157	0.527513		24.15	0.525577																		17.0381	1.00084		17.0381	0.995293		17.0381	1.01745				17.0381	0.992913
		24.347	0.275579		24.34	0.401306		24.34	0.33142			24.347	0.31609		24.347	0.535188		24.34	0.531948																		17.1722	0.969704		17.1722	1.0436		17.1722	1.00887				17.1722	0.879418
		24.537	0.27913		24.53	0.374906		24.53	0.33241			24.537	0.314532		24.537	0.503781		24.53	0.589216																		17.3064	0.98235		17.3064	0.986298		17.3064	1.01134				17.3064	0.92798
		24.727	0.264328		24.721	0.409499		24.721	0.32234			24.727	0.313477		24.727	0.537923		24.721	0.505345																		17.4405	0.989659		17.4405	0.984132		17.4405	1.01087				17.4405	0.963432
		24.918	0.293148		24.911	0.416556		24.911	0.31025			24.918	0.325254		24.918	0.564027		24.911	0.591809																		17.5747	1.00513		17.5747	1.06498		17.5747	1.01016				17.5747	0.976676
		25.108	0.300856		25.101	0.418868		25.101	0.31326			25.108	0.32623		25.108	0.555158		25.101	0.579387																		17.7088	0.961716		17.7088	1.00482		17.7088	1.01761				17.7088	1.03378
		25.298	0.263394		25.291	0.415212		25.291	0.33494			25.298	0.321745		25.298	0.597466		25.291	0.558409																		17.843	1.00841		17.843	1.01381		17.843	0.999226				17.843	0.983129
		25.488	0.27365		25.481	0.4009		25.481	0.31968			25.488	0.31418		25.488	0.538114		25.481	0.52094																		17.9772	1.01046		17.9772	0.975527		17.9772	1.06809				17.9772	0.954403
		25.678	0.277544		25.671	0.402417		25.671	0.34467			25.678	0.308554		25.678	0.569703		25.671	0.547581																		18.1113	1.01151		18.1113	0.94883		18.1113	0.981947				18.1113	0.97222
		25.869	0.308146		25.861	0.389057		25.861	0.32659			25.869	0.322718		25.869	0.562703		25.861	0.565685																		18.2455	0.971484		18.2455	1.02001		18.2455	1.0465				18.2455	0.949481
		26.059	0.311586		26.052	0.398948		26.052	0.33018			26.059	0.318232		26.059	0.57554		26.052	0.518209																		18.3796	1.01026		18.3796	1.03723		18.3796	0.980028				18.3796	0.963428
		26.249	0.302905		26.242	0.421174		26.242	0.34722			26.249	0.321551		26.249	0.566128		26.242	0.478423																		18.5138	0.992055		18.5138	0.979372		18.5138	0.997897				18.5138	0.91757
		26.439	0.316607		26.432	0.414482		26.432	0.33019			26.439	0.32431		26.439	0.555202		26.432	0.529208																		18.6479	1.0039		18.6479	0.989136		18.6479	0.996171				18.6479	0.952
		26.629	0.288199		26.622	0.430202		26.622	0.33156			26.629	0.323936		26.629	0.54663		26.622	0.56453																		18.7821	0.997558		18.7821	0.983872		18.7821	1.044				18.7821	1.01776
		26.82	0.28626		26.812	0.440756		26.812	0.34809			26.82	0.326255		26.82	0.533994		26.812	0.520704																		18.9163	0.968433		18.9163	0.987484		18.9163	1.01181				18.9163	1.01734
		27.01	0.281962		27.002	0.410473		27.002	0.36344			27.01	0.32338		27.01	0.572367		27.002	0.49072																		19.0504	1.0026		19.0504	1.0185		19.0504	0.983095				19.0504	0.955967
		27.2	0.293112		27.193	0.424837		27.193	0.31872			27.2	0.326324		27.2	0.547831		27.193	0.550154																		19.1846	1.00441		19.1846	1.02285		19.1846	1.03012				19.1846	0.98236
		27.39	0.30374		27.383	0.442037		27.383	0.33959			27.39	0.318841		27.39	0.554514		27.383	0.555965																		19.3187	1.00086		19.3187	1.08389		19.3187	1.03366				19.3187	0.968613
		27.581	0.279924		27.573	0.418271		27.573	0.3498			27.581	0.320271		27.581	0.592008		27.573	0.550686																		19.4529	0.941026		19.4529	0.984563		19.4529	0.988986				19.4529	0.966565
		27.771	0.301536		27.763	0.439147		27.763	0.3509			27.771	0.332843		27.771	0.571261		27.763	0.557824																		19.5871	1.03743		19.5871	0.991956		19.5871	1.00314				19.5871	0.984236
		27.961	0.288879		27.953	0.430209		27.953	0.3376			27.961	0.324002		27.961	0.563515		27.953	0.532879																		19.7212	0.980926		19.7212	1.02479		19.7212	1.0232				19.7212	0.881248
		28.151	0.284748		28.143	0.418361		28.143	0.33172			28.151	0.328884		28.151	0.567192		28.143	0.589637																		19.8554	0.977133		19.8554	1.03673		19.8554	1.00922				19.8554	0.916784
		28.341	0.291792		28.334	0.422515		28.334	0.3642			28.341	0.337015		28.341	0.569517		28.334	0.513019																		19.9895	0.989788		19.9895	1.02776		19.9895	1.02631				19.9895	0.959592
		28.532	0.291678		28.524	0.4369		28.524	0.34853			28.532	0.332654		28.532	0.584964		28.524	0.518164																		20.1237	0.945672		20.1237	0.934456		20.1237	1.05107				20.1237	0.937704
		28.722	0.296015		28.714	0.413184		28.714	0.37302			28.722	0.333425		28.722	0.556832		28.714	0.620731																		20.2578	0.985235		20.2578	1.04267		20.2578	1.03143				20.2578	0.93478
		28.912	0.323363		28.904	0.429949		28.904	0.365			28.912	0.339925		28.912	0.549664		28.904	0.471125																		20.392	0.996522		20.392	0.974649		20.392	0.994801				20.392	0.986494
		29.102	0.290652		29.094	0.413279		29.094	0.32858			29.102	0.335605		29.102	0.542766		29.094	0.552083																		20.5262	0.9923		20.5262	1.04026		20.5262	1.03879				20.5262	0.95383
		29.292	0.289724		29.284	0.424923		29.284	0.34226			29.292	0.331846		29.292	0.573108		29.284	0.572483																		20.6603	1.01166		20.6603	0.949408		20.6603	0.995958				20.6603	0.96619
		29.483	0.301117		29.474	0.420613		29.474	0.35386			29.483	0.338747		29.483	0.595125		29.474	0.481476																		20.7945	0.962484		20.7945	1.03554		20.7945	0.998472				20.7945	0.947518
		29.673	0.296819		29.665	0.445625		29.665	0.35795			29.673	0.33982		29.673	0.561769		29.665	0.567387																		20.9286	1.01469		20.9286	1.04665		20.9286	0.987117				20.9286	0.93565
		29.863	0.279079		29.855	0.416381		29.855	0.31763			29.863	0.334135		29.863	0.622159		29.855	0.551317																		21.0628	1.00799		21.0628	0.991665		21.0628	0.984506				21.0628	0.918284
		30.053	0.298231		30.045	0.428198		30.045	0.32866			30.053	0.340691		30.053	0.578871		30.045	0.621224																		21.1969	0.987449		21.1969	1.01144		21.1969	1.01793				21.1969	0.971153
		30.243	0.317172		30.235	0.453897		30.235	0.35602			30.243	0.342117		30.243	0.597539		30.235	0.541481																		21.3311	0.988183		21.3311	1.037		21.3311	0.969841				21.3311	0.930187
		30.434	0.301843		30.425	0.428299		30.425	0.35407			30.434	0.333696		30.434	0.596762		30.425	0.548913																		21.4653	0.976417		21.4653	0.968389		21.4653	1.02143				21.4653	0.864731
		30.624	0.305369		30.615	0.429251		30.615	0.37114			30.624	0.339307		30.624	0.59177		30.615	0.604679																		21.5994	0.990235		21.5994	0.970985		21.5994	0.972696				21.5994	0.961056
		30.814	0.296499		30.806	0.439138		30.806	0.35903			30.814	0.334164		30.814	0.612139		30.806	0.549839																		21.7336	0.995675		21.7336	0.987423		21.7336	1.00876				21.7336	0.960451
		31.004	0.283946		30.996	0.455023		30.996	0.33906			31.004	0.34294		31.004	0.604419		30.996	0.582493																		21.8677	0.997469		21.8677	1.01785		21.8677	1.00059				21.8677	0.944023
		31.195	0.296957		31.186	0.436239		31.186	0.34709			31.195	0.339876		31.195	0.595664		31.186	0.519959																		22.0019	1.04378		22.0019	1.00238		22.0019	0.993367				22.0019	0.918742
		31.385	0.316186		31.376	0.429815		31.376	0.34561			31.385	0.347358		31.385	0.552293		31.376	0.50531																		22.1361	1.00678		22.1361	1.02127		22.1361	1.02273				22.1361	0.891972
		31.575	0.300263		31.566	0.449375		31.566	0.36921			31.575	0.339582		31.575	0.61589		31.566	0.57302																		22.2702	0.988338		22.2702	1.01511		22.2702	0.963924				22.2702	1.00091
		31.765	0.311113		31.756	0.434753		31.756	0.38194			31.765	0.347131		31.765	0.601011		31.756	0.597668																		22.4044	0.988609		22.4044	1.04034		22.4044	1.00597				22.4044	0.93737
		31.955	0.295253		31.947	0.454056		31.947	0.35622			31.955	0.349894		31.955	0.601636		31.947	0.549218																		22.5385	1.01785		22.5385	0.987698		22.5385	1.01625				22.5385	0.93995
		32.146	0.324793		32.137	0.433732		32.137	0.35395			32.146	0.351886		32.146	0.574774		32.137	0.564419																		22.6727	0.981457		22.6727	0.969778		22.6727	1.01796				22.6727	0.940033
		32.336	0.292825		32.327	0.436341		32.327	0.37278			32.336	0.3526		32.336	0.633483		32.327	0.604245																		22.8068	1.023		22.8068	0.968871		22.8068	1.03614				22.8068	0.891673
		32.526	0.292602		32.517	0.449548		32.517	0.35456			32.526	0.350224		32.526	0.607613		32.517	0.643989																		22.941	1.00389		22.941	0.955741		22.941	0.983239				22.941	0.993729
		32.716	0.297549		32.707	0.434837		32.707	0.37821			32.716	0.344489		32.716	0.533064		32.707	0.570373																		23.0752	1.01059		23.0752	0.963295		23.0752	1.01317				23.0752	0.916942
		32.906	0.300462		32.897	0.435747		32.897	0.36472			32.906	0.344244		32.906	0.628722		32.897	0.48139																		23.2093	1.0401		23.2093	0.98958		23.2093	0.987735				23.2093	0.960651
		33.097	0.295277		33.087	0.449438		33.087	0.39505			33.097	0.345637		33.097	0.587012		33.087	0.653486																		23.3435	0.97157		23.3435	1.05001		23.3435	1.01716				23.3435	0.979776
		33.287	0.285405		33.278	0.471978		33.278	0.36566			33.287	0.355542		33.287	0.569401		33.278	0.597465																		23.4776	1.01324		23.4776	1.01947		23.4776	1.01954				23.4776	0.978213
		33.477	0.303119		33.468	0.456526		33.468	0.37022			33.477	0.352892		33.477	0.654002		33.468	0.572258																		23.6118	0.974637		23.6118	0.989204		23.6118	1.01416				23.6118	0.917716
		33.667	0.313589		33.658	0.447275		33.658	0.37445			33.667	0.354837		33.667	0.602074		33.658	0.610085																		23.7459	0.973672		23.7459	0.982667		23.7459	1.01439				23.7459	0.932534
		33.857	0.303915		33.848	0.469854		33.848	0.37084			33.857	0.360073		33.857	0.615498		33.848	0.6449																		23.8801	0.993324		23.8801	0.976973		23.8801	1.01897				23.8801	0.979124
		34.048	0.316152		34.038	0.447795		34.038	0.38615			34.048	0.360223		34.048	0.594184		34.038	0.628051																		24.0143	0.990641		24.0143	1.03068		24.0143	1.00866				24.0143	0.930553
		34.238	0.293273		34.228	0.458945		34.228	0.35665			34.238	0.364842		34.238	0.596141		34.228	0.629143																		24.1484	0.981427		24.1484	1.07176		24.1484	1.0154				24.1484	0.889045
		34.428	0.29406		34.419	0.474868		34.419	0.40381			34.428	0.36204		34.428	0.57706		34.419	0.571063																		24.2826	1.00927		24.2826	1.03965		24.2826	0.976569				24.2826	0.962081
		34.618	0.320178		34.609	0.422348		34.609	0.39783			34.618	0.361859		34.618	0.625693		34.609	0.54422																		24.4167	0.99157		24.4167	0.997625		24.4167	1.02989				24.4167	0.960427
		34.809	0.297212		34.799	0.476547		34.799	0.38201			34.809	0.354478		34.809	0.59092		34.799	0.533767																		24.5509	0.980408		24.5509	0.95978		24.5509	0.963026				24.5509	0.955407
		34.999	0.308695		34.989	0.463513		34.989	0.41537			34.999	0.360102		34.999	0.604808		34.989	0.583826																		24.6851	0.97232		24.6851	1.09638		24.6851	1.00284				24.6851	0.974432
		35.189	0.319897		35.179	0.470939		35.179	0.37921			35.189	0.367534		35.189	0.640652		35.179	0.609792																		24.8192	1.00104		24.8192	1.00395		24.8192	1.02101				24.8192	0.961335
		35.379	0.32448		35.369	0.463872		35.369	0.37576			35.379	0.370439		35.379	0.587797		35.369	0.614819																		24.9534	0.993979		24.9534	1.01761		24.9534	1.0064				24.9534	0.958865
		35.569	0.330315		35.56	0.483613		35.56	0.38375			35.569	0.360767		35.569	0.646215		35.56	0.497525																		25.0875	0.971621		25.0875	1.02488		25.0875	0.996001				25.0875	0.965504
		35.76	0.32728		35.75	0.472345		35.75	0.39247			35.76	0.366719		35.76	0.61232		35.75	0.592638																		25.2217	1.00544		25.2217	1.00679		25.2217	1.01332				25.2217	0.975756
		35.95	0.293972		35.94	0.435941		35.94	0.37724			35.95	0.3615		35.95	0.627964		35.94	0.603287																		25.3558	0.988735		25.3558	0.981107		25.3558	0.997493				25.3558	1.01088
		36.14	0.30851		36.13	0.464446		36.13	0.4342			36.14	0.363116		36.14	0.55745		36.13	0.605619																		25.49	0.991493		25.49	1.01365		25.49	0.988936				25.49	0.973999
		36.33	0.326616		36.32	0.469934		36.32	0.39114			36.33	0.368059		36.33	0.594874		36.32	0.60517																		25.6242	0.986787		25.6242	1.0177		25.6242	1.02981				25.6242	0.995335
		36.52	0.323149		36.51	0.446466		36.51	0.3943			36.52	0.366097		36.52	0.578501		36.51	0.628699																		25.7583	1.0097		25.7583	0.970391		25.7583	0.999663				25.7583	1.02773
		36.711	0.303652		36.7	0.438654		36.7	0.37151			36.711	0.358718		36.711	0.650885		36.7	0.570737																		25.8925	0.995282		25.8925	1.04436		25.8925	1.00203				25.8925	0.90758
		36.901	0.306243		36.891	0.475267		36.891	0.36167			36.901	0.360091		36.901	0.635999		36.891	0.561856																		26.0266	0.963343		26.0266	0.97935		26.0266	1.03109				26.0266	0.933068
		37.091	0.31375		37.081	0.472304		37.081	0.39616			37.091	0.378118		37.091	0.63167		37.081	0.529184																		26.1608	1.00369		26.1608	1.00872		26.1608	1.03029				26.1608	0.956095
		37.281	0.297981		37.271	0.451288		37.271	0.43067			37.281	0.368013		37.281	0.577482		37.271	0.630325																		26.2949	0.944364		26.2949	1.01233		26.2949	0.971658				26.2949	0.977687
		37.471	0.318027		37.461	0.473006		37.461	0.3829			37.471	0.372507		37.471	0.691001		37.461	0.601439																		26.4291	0.985587		26.4291	1.05434		26.4291	0.999602				26.4291	0.941774
		37.662	0.313277		37.651	0.477999		37.651	0.35798			37.662	0.370084		37.662	0.584663		37.651	0.557639																		26.5633	0.996468		26.5633	1.0444		26.5633	1.00388				26.5633	0.916927
		37.852	0.314424		37.841	0.469853		37.841	0.37354			37.852	0.37185		37.852	0.657384		37.841	0.557497																		26.6974	0.993388		26.6974	1.03888		26.6974	1.02044				26.6974	0.894382
		38.042	0.324022		38.032	0.488456		38.032	0.37745			38.042	0.369907		38.042	0.600752		38.032	0.618625																		26.8316	0.969428		26.8316	1.0495		26.8316	0.997394				26.8316	0.912419
		38.232	0.307545		38.222	0.473167		38.222	0.42292			38.232	0.372769		38.232	0.621959		38.222	0.619825																		26.9657	0.969151		26.9657	1.07708		26.9657	0.99415				26.9657	0.952692
		38.423	0.310773		38.412	0.475784		38.412	0.39618			38.423	0.378943		38.423	0.61985		38.412	0.635208																		27.0999	0.982271		27.0999	0.962841		27.0999	1.02142				27.0999	0.941172
		38.613	0.320183		38.602	0.44912		38.602	0.39199			38.613	0.376174		38.613	0.649794		38.602	0.559582																		27.2341	0.978158		27.2341	1.00448		27.2341	1.00151				27.2341	0.970334
		38.803	0.316617		38.792	0.453679		38.792	0.42026			38.803	0.373941		38.803	0.604748		38.792	0.654783																		27.3682	1.00859		27.3682	0.957732		27.3682	1.02899				27.3682	0.912611
		38.993	0.305678		38.982	0.488046		38.982	0.40812			38.993	0.378819		38.993	0.635045		38.982	0.581066																		27.5024	0.99875		27.5024	0.956367		27.5024	1.01974				27.5024	0.982735
		39.183	0.305499		39.173	0.490947		39.173	0.43019			39.183	0.376015		39.183	0.631222		39.173	0.672248																		27.6365	0.975568		27.6365	1.02629		27.6365	1.00226				27.6365	1.01002
		39.374	0.309892		39.363	0.506189		39.363	0.41907			39.374	0.378658		39.374	0.640482		39.363	0.579878																		27.7707	1.00154		27.7707	1.08445		27.7707	1.00893				27.7707	0.948509
		39.564	0.320854		39.553	0.466458		39.553	0.39961			39.564	0.376092		39.564	0.636196		39.553	0.549715																		27.9048	1.00899		27.9048	0.974828		27.9048	0.980916				27.9048	0.938476
		39.754	0.297888		39.743	0.466891		39.743	0.41422			39.754	0.388156		39.754	0.65592		39.743	0.637455																		28.039	0.96518		28.039	0.978875		28.039	1.03048				28.039	0.944331
		39.944	0.317176		39.933	0.490072		39.933	0.41259			39.944	0.376776		39.944	0.663949		39.933	0.576725																		28.1732	0.994067		28.1732	0.978353		28.1732	0.992626				28.1732	0.973544
		40.134	0.322447		40.123	0.464775		40.123	0.38614			40.134	0.384262		40.134	0.618118		40.123	0.559716																		28.3073	1.01591		28.3073	0.96025		28.3073	1.00506				28.3073	0.978458
		40.325	0.323493		40.313	0.496818		40.313	0.42188			40.325	0.38955		40.325	0.556018		40.313	0.690336																		28.4415	0.988652		28.4415	1.00964		28.4415	0.99685				28.4415	0.903223
		40.515	0.319506		40.504	0.475975		40.504	0.40157			40.515	0.37945		40.515	0.600485		40.504	0.651535																		28.5756	0.976647		28.5756	1.01752		28.5756	0.991666				28.5756	0.910344
		40.705	0.321274		40.694	0.488983		40.694	0.40281			40.705	0.392389		40.705	0.595094		40.694	0.591116																		28.7098	1.01746		28.7098	0.937662		28.7098	1.02021				28.7098	0.988339
		40.895	0.330014		40.884	0.474628		40.884	0.36461			40.895	0.381568		40.895	0.600167		40.884	0.643693																		28.8439	1.01549		28.8439	0.978704		28.8439	1.01472				28.8439	0.907575
		41.085	0.341562		41.074	0.501341		41.074	0.42118			41.085	0.378978		41.085	0.618562		41.074	0.61624																		28.9781	1.00443		28.9781	0.963915		28.9781	1.00076				28.9781	0.964366
		41.276	0.309733		41.264	0.458656		41.264	0.37693			41.276	0.383984		41.276	0.636229		41.264	0.533334																		29.1123	0.984875		29.1123	1.03894		29.1123	1.00387				29.1123	1.04631
		41.466	0.33738		41.454	0.483863		41.454	0.38327			41.466	0.380212		41.466	0.648956		41.454	0.604746																		29.2464	0.979785		29.2464	0.996912		29.2464	0.993877				29.2464	0.967383
		41.656	0.325983		41.645	0.465338		41.645	0.43661			41.656	0.379668		41.656	0.637035		41.645	0.708636																		29.3806	0.938365		29.3806	0.971633		29.3806	0.97897				29.3806	0.960755
		41.846	0.337404		41.835	0.484405		41.835	0.40299			41.846	0.382491		41.846	0.669819		41.835	0.703179																					29.5147	1.01147		29.5147	0.994795				29.5147	0.901019
		42.037	0.319742		42.025	0.505605		42.025	0.40065			42.037	0.381624		42.037	0.639759		42.025	0.603256																					29.6489	0.990416		29.6489	0.976581				29.6489	1.00229
		42.227	0.325967		42.215	0.473332		42.215	0.41077			42.227	0.386088		42.227	0.688751		42.215	0.569948																					29.7831	0.96123		29.7831	0.984694				29.7831	0.909686
		42.417	0.320164		42.405	0.469655		42.405	0.39792			42.417	0.384812		42.417	0.669718		42.405	0.650558																					29.9172	1.06527		29.9172	0.963496				29.9172	0.976443
		42.607	0.336139		42.595	0.48985		42.595	0.42631			42.607	0.384848		42.607	0.706386		42.595	0.619804																					30.0514	0.961991		30.0514	0.968565				30.0514	0.932393
		42.797	0.319234		42.786	0.493055		42.786	0.41484			42.797	0.393654		42.797	0.674417		42.786	0.673652																					30.1855	0.932555		30.1855	1.0343				30.1855	0.944913
		42.988	0.322384		42.976	0.466476		42.976	0.39913			42.988	0.396159		42.988	0.643172		42.976	0.586851																					30.3197	0.937188		30.3197	0.973022				30.3197	0.95538
		43.178	0.329994		43.166	0.476063		43.166	0.41332			43.178	0.391796		43.178	0.686403		43.166	0.536765																					30.4538	1.00113		30.4538	0.971382				30.4538	1.01756
		43.368	0.32522		43.356	0.476131		43.356	0.392			43.368	0.386442		43.368	0.633694		43.356	0.670266																					30.588	0.996958		30.588	0.982278				30.588	0.98069
		43.558	0.327046		43.546	0.493409		43.546	0.41667			43.558	0.400066		43.558	0.66039		43.546	0.590169																					30.7222	0.98944		30.7222	0.989689				30.7222	0.977122
		43.748	0.314223		43.736	0.489523		43.736	0.39529			43.748	0.403168		43.748	0.59102		43.736	0.626246																					30.8563	0.981358		30.8563	0.985139				30.8563	0.927362
		43.939	0.315796		43.926	0.478429		43.926	0.42149			43.939	0.402859		43.939	0.637935		43.926	0.641966																					30.9905	0.991818		30.9905	0.986741				30.9905	0.994617
		44.129	0.329028		44.117	0.516555		44.117	0.42438			44.129	0.389931		44.129	0.684004		44.117	0.56125																					31.1246	0.976151		31.1246	0.981976				31.1246	0.930496
		44.319	0.317088		44.307	0.467531		44.307	0.40167			44.319	0.394705		44.319	0.64311		44.307	0.532723																					31.2588	0.932677		31.2588	1.01969				31.2588	0.956675
		44.509	0.3336		44.497	0.475855		44.497	0.4166			44.509	0.394067		44.509	0.649546		44.497	0.589169																					31.3929	0.971813		31.3929	0.968407				31.3929	0.960796
		44.699	0.354128		44.687	0.490871		44.687	0.41243			44.699	0.395267		44.699	0.65431		44.687	0.574131																					31.5271	1.01454		31.5271	1.00176				31.5271	0.947765
		44.89	0.340694		44.877	0.511772		44.877	0.42488			44.89	0.404133		44.89	0.674511		44.877	0.616966																					31.6613	1.00023		31.6613	0.997315				31.6613	0.984968
		45.08	0.323033		45.067	0.479145		45.067	0.43902			45.08	0.391378		45.08	0.637136		45.067	0.609988																					31.7954	0.999129		31.7954	0.983114				31.7954	0.947537
		45.27	0.359295		45.258	0.486504		45.258	0.43189			45.27	0.391161		45.27	0.618987		45.258	0.642819																					31.9296	1.00003		31.9296	0.972634				31.9296	0.966266
		45.46	0.338921		45.448	0.508175		45.448	0.44088			45.46	0.400703		45.46	0.681325		45.448	0.658057																					32.0637	1.00181		32.0637	0.977302				32.0637	1.03323
		45.651	0.332889		45.638	0.497421		45.638	0.41973			45.651	0.392326		45.651	0.68313		45.638	0.713272																					32.1979	1.11757		32.1979	0.984666				32.1979	0.955181
		45.841	0.348217		45.828	0.507431		45.828	0.42309			45.841	0.398766		45.841	0.652335		45.828	0.646714																					32.3321	0.9873		32.3321	0.99854				32.3321	0.931901
		46.031	0.33798		46.018	0.505548		46.018	0.45778			46.031	0.385257		46.031	0.647204		46.018	0.612545																					32.4662	1.00208		32.4662	1.00143				32.4662	0.984437
		46.221	0.320661		46.208	0.490265		46.208	0.39509			46.221	0.39904		46.221	0.634953		46.208	0.610785																					32.6004	1.00929		32.6004	0.987218				32.6004	0.895693
		46.411	0.347671		46.399	0.499393		46.399	0.45175			46.411	0.392369		46.411	0.651337		46.399	0.602703																					32.7345	1.04461		32.7345	0.976781				32.7345	1.02456
		46.602	0.327601		46.589	0.519463		46.589	0.42728			46.602	0.402016		46.602	0.67376		46.589	0.665156																					32.8687	1.04526		32.8687	0.999717				32.8687	0.969756
		46.792	0.34751		46.779	0.5136		46.779	0.41044			46.792	0.411353		46.792	0.686231		46.779	0.671362																					33.0028	1.00799		33.0028	0.987729				33.0028	0.940112
		46.982	0.332801		46.969	0.51328		46.969	0.42939			46.982	0.409965		46.982	0.645674		46.969	0.544321																					33.137	0.978152		33.137	0.981924				33.137	0.964505
		47.172	0.338728		47.159	0.479666		47.159	0.4194			47.172	0.412294		47.172	0.597247		47.159	0.699959																					33.2712	0.962199		33.2712	1.01507				33.2712	0.946315
		47.362	0.344576		47.349	0.47945		47.349	0.44054			47.362	0.401745		47.362	0.649637		47.349	0.57998																					33.4053	0.967323		33.4053	0.996955				33.4053	0.941763
		47.553	0.320516		47.539	0.498978		47.539	0.43403			47.553	0.407312		47.553	0.705614		47.539	0.646552																					33.5395	1.01474		33.5395	1.00677				33.5395	0.939088
		47.743	0.33962		47.73	0.506664		47.73	0.41972			47.743	0.405548		47.743	0.656286		47.73	0.61675																					33.6736	0.950596		33.6736	0.970639				33.6736	0.857815
		47.933	0.34583		47.92	0.516493		47.92	0.43108			47.933	0.406604		47.933	0.678531		47.92	0.631641																					33.8078	1.00545		33.8078	1.01791				33.8078	0.96844
		48.123	0.314615		48.11	0.474034		48.11	0.45973			48.123	0.39783		48.123	0.673158		48.11	0.55916																					33.9419	1.0213		33.9419	0.9768				33.9419	0.909135
		48.313	0.317736		48.3	0.499852		48.3	0.43473			48.313	0.399737		48.313	0.690452		48.3	0.628179																					34.0761	1.00918		34.0761	0.972188				34.0761	0.93802
		48.504	0.353443		48.49	0.510685		48.49	0.42653			48.504	0.407661		48.504	0.584456		48.49	0.775415																					34.2103	1.00886		34.2103	0.970677				34.2103	0.938673
		48.694	0.340093		48.68	0.512198		48.68	0.4503			48.694	0.406545		48.694	0.664993		48.68	0.617881																					34.3444	1.00989		34.3444	0.962642				34.3444	0.981887
		48.884	0.355789		48.871	0.506666		48.871	0.418			48.884	0.405659		48.884	0.685302		48.871	0.591015																					34.4786	1.02492		34.4786	0.960493				34.4786	0.971767
		49.074	0.334384		49.061	0.489498		49.061	0.47143			49.074	0.402238		49.074	0.648932		49.061	0.614457																					34.6127	0.990225		34.6127	0.99545				34.6127	0.955132
		49.265	0.335832		49.251	0.503985		49.251	0.42908			49.265	0.405397		49.265	0.665906		49.251	0.67225																					34.7469	1.02867		34.7469	0.954084				34.7469	0.964137
		49.455	0.352299		49.441	0.507835		49.441	0.44212			49.455	0.42187		49.455	0.673056		49.441	0.605797																					34.8811	1.03501		34.8811	0.953181				34.8811	0.958812
		49.645	0.34748		49.631	0.514791		49.631	0.45582			49.645	0.409576		49.645	0.68938		49.631	0.737382																					35.0152	0.987014		35.0152	0.957136				35.0152	0.902443
		49.835	0.344917		49.821	0.53618		49.821	0.47356			49.835	0.404705		49.835	0.70445		49.821	0.618516																					35.1494	1.04257		35.1494	1.00028				35.1494	0.977549
		50.025	0.353094		50.012	0.497564		50.012	0.46428			50.025	0.413875		50.025	0.672798		50.012	0.684518																					35.2835	1.0537		35.2835	0.972519				35.2835	0.952917
		50.216	0.338169		50.202	0.50449		50.202	0.46413			50.216	0.416492		50.216	0.686641		50.202	0.566547																					35.4177	1.05106		35.4177	0.993037				35.4177	0.988932
		50.406	0.338507		50.392	0.491732		50.392	0.45257			50.406	0.411222		50.406	0.652679		50.392	0.600132																					35.5518	0.953802		35.5518	0.994399				35.5518	0.995113
		50.596	0.330806		50.582	0.526487		50.582	0.43257			50.596	0.420456		50.596	0.647358		50.582	0.56553																					35.686	1.02263		35.686	0.966981				35.686	0.945803
		50.786	0.360448		50.772	0.497905		50.772	0.44634			50.786	0.414952		50.786	0.653424		50.772	0.549949																					35.8202	0.994445		35.8202	0.980492				35.8202	0.925303
		50.976	0.359958		50.962	0.508195		50.962	0.45347			50.976	0.421726		50.976	0.684511		50.962	0.666671																					35.9543	0.99558		35.9543	1.0351				35.9543	0.974291
		51.167	0.340704		51.152	0.503185		51.152	0.43111			51.167	0.410156		51.167	0.659332		51.152	0.643089																					36.0885	1.01004		36.0885	0.997482				36.0885	0.954732
		51.357	0.37883		51.343	0.503365		51.343	0.43965			51.357	0.405541		51.357	0.652412		51.343	0.640478																					36.2226	0.995089		36.2226	0.99889				36.2226	0.985979
		51.547	0.325668		51.533	0.500963		51.533	0.45238			51.547	0.417155		51.547	0.701409		51.533	0.639772																					36.3568	0.997168		36.3568	0.96725				36.3568	0.96791
		51.737	0.358311		51.723	0.506927		51.723	0.4298			51.737	0.420346		51.737	0.660834		51.723	0.636755																					36.4909	0.991074		36.4909	0.94986				36.4909	1.04753
		51.927	0.340412		51.913	0.528554		51.913	0.44585			51.927	0.421057		51.927	0.663231		51.913	0.629883																					36.6251	1.04005		36.6251	0.99411				36.6251	0.948284
		52.118	0.340219		52.103	0.493577		52.103	0.43479			52.118	0.421546		52.118	0.657971		52.103	0.617819																					36.7593	1.04035		36.7593	1.00253				36.7593	0.930847
		52.308	0.346829		52.293	0.534052		52.293	0.43995			52.308	0.414032		52.308	0.692155		52.293	0.732578																					36.8934	1.02384		36.8934	1.01038				36.8934	0.932272
		52.498	0.353364		52.484	0.498379		52.484	0.4547			52.498	0.419427		52.498	0.69078		52.484	0.581032																					37.0276	1.01941		37.0276	0.956504				37.0276	0.942895
		52.688	0.354745		52.674	0.518969		52.674	0.44744			52.688	0.424368		52.688	0.71601		52.674	0.68037																					37.1617	1.00281		37.1617	0.979906				37.1617	0.94025
		52.879	0.35406		52.864	0.519072		52.864	0.45576			52.879	0.417909		52.879	0.696576		52.864	0.674086																					37.2959	0.992932		37.2959	0.9711				37.2959	0.943335
		53.069	0.336693		53.054	0.510463		53.054	0.43004			53.069	0.429667		53.069	0.721936		53.054	0.603727																					37.43	1.00433		37.43	0.98251				37.43	0.998858
		53.259	0.351886		53.244	0.546019		53.244	0.41427			53.259	0.421466		53.259	0.724383		53.244	0.611197																					37.5642	0.961135		37.5642	0.978514				37.5642	0.997472
		53.449	0.32947		53.434	0.495972		53.434	0.40918			53.449	0.414912		53.449	0.628869		53.434	0.695651																					37.6984	1.02594		37.6984	0.977233				37.6984	0.952539
		53.639	0.333638		53.625	0.502982		53.625	0.4828			53.639	0.42471		53.639	0.693299		53.625	0.70579																					37.8325	1.03064		37.8325	0.969029				37.8325	1.02591
		53.83	0.325128		53.815	0.504519		53.815	0.43502			53.83	0.419461		53.83	0.697028		53.815	0.645541																					37.9667	1.05584		37.9667	0.995763				37.9667	0.931449
		54.02	0.354587		54.005	0.507494		54.005	0.45337			54.02	0.409699		54.02	0.65329		54.005	0.599177																					38.1008	1.00413		38.1008	0.992208				38.1008	1.01875
		54.21	0.340665		54.195	0.48498		54.195	0.4769			54.21	0.426016		54.21	0.714686		54.195	0.706323																					38.235	1.04066		38.235	1.02485				38.235	0.946608
		54.4	0.373689		54.385	0.497193		54.385	0.39602			54.4	0.426053		54.4	0.708108		54.385	0.652446																					38.3692	1.04465		38.3692	1.00104				38.3692	1.00877
		54.59	0.334762		54.575	0.522086		54.575	0.47723			54.59	0.421195		54.59	0.671464		54.575	0.640726																					38.5033	0.983931		38.5033	1.00243				38.5033	0.945339
		54.781	0.334994		54.765	0.502877		54.765	0.42859			54.781	0.420372		54.781	0.710196		54.765	0.602837																					38.6375	0.967386		38.6375	1.00591				38.6375	0.92833
		54.971	0.358632		54.956	0.500337		54.956	0.46101			54.971	0.427748		54.971	0.670808		54.956	0.658925																					38.7716	1.05136		38.7716	0.983906				38.7716	0.987038
		55.161	0.352876		55.146	0.509947		55.146	0.45747			55.161	0.41982		55.161	0.719044		55.146	0.608084																					38.9058	1.00917		38.9058	0.969404				38.9058	0.958326
		55.351	0.370119		55.336	0.49988		55.336	0.44937			55.351	0.420973		55.351	0.690752		55.336	0.622613																					39.0399	0.98488		39.0399	0.986133				39.0399	0.988161
		55.541	0.334528		55.526	0.51562		55.526	0.43972			55.541	0.42022		55.541	0.733186		55.526	0.68083																					39.1741	1.011		39.1741	0.990884				39.1741	0.948022
		55.732	0.338157		55.716	0.529278		55.716	0.45995			55.732	0.440813		55.732	0.680691		55.716	0.64441																					39.3083	0.984312		39.3083	0.96822				39.3083	0.974536
		55.922	0.344863		55.906	0.514065		55.906	0.48525			55.922	0.434486		55.922	0.688603		55.906	0.604768																					39.4424	0.969206		39.4424	0.967203				39.4424	0.930687
		56.112	0.349434		56.097	0.490705		56.097	0.43858			56.112	0.428697		56.112	0.691755		56.097	0.633858																					39.5766	0.965565		39.5766	0.980438				39.5766	0.95736
		56.302	0.354439		56.287	0.592156		56.287	0.44664			56.302	0.428552		56.302	0.722292		56.287	0.568334																					39.7107	0.982785		39.7107	0.99289				39.7107	0.959082
		56.493	0.352224		56.477	0.516917		56.477	0.47451			56.493	0.416155		56.493	0.646453		56.477	0.685937																					39.8449	1.02431		39.8449	0.981048				39.8449	0.980527
		56.683	0.333503		56.667	0.496157		56.667	0.41724			56.683	0.428152		56.683	0.716403		56.667	0.590054																					39.979	0.966161		39.979	1.00273				39.979	1.01908
		56.873	0.355401		56.857	0.52376		56.857	0.44252			56.873	0.434141		56.873	0.663698		56.857	0.64345																					40.1132	0.985355		40.1132	1.01536				40.1132	0.98309
		57.063	0.36535		57.047	0.507996		57.047	0.43757			57.063	0.436943		57.063	0.761344		57.047	0.611312																					40.2474	1.04453		40.2474	1.01954				40.2474	1.00887
		57.253	0.343599		57.238	0.525637		57.238	0.45425			57.253	0.432059		57.253	0.649885		57.238	0.583315																					40.3815	1.03955		40.3815	1.00727				40.3815	1.01548
		57.444	0.338497		57.428	0.523618		57.428	0.44552			57.444	0.433544		57.444	0.705984		57.428	0.551303																					40.5157	1.0333		40.5157	0.98851				40.5157	0.987109
		57.634	0.376064		57.618	0.490651		57.618	0.47221			57.634	0.434089		57.634	0.720515		57.618	0.701171																					40.6498	1.03646		40.6498	0.996616				40.6498	0.92712
		57.824	0.377115		57.808	0.525453		57.808	0.42629			57.824	0.441917		57.824	0.727497		57.808	0.636637																					40.784	1.0859		40.784	0.976573				40.784	0.904268
		58.014	0.365713		57.998	0.535032		57.998	0.44712			58.014	0.429075		58.014	0.710704		57.998	0.622491																					40.9182	1.03322		40.9182	1.00304				40.9182	1.05811
		58.204	0.350342		58.188	0.534146		58.188	0.46305			58.204	0.420433		58.204	0.716009		58.188	0.637729																					41.0523	0.985434		41.0523	1.03415				41.0523	1.03175
		58.395	0.345906		58.378	0.53082		58.378	0.45147			58.395	0.433474		58.395	0.688678		58.378	0.694975																					41.1865	1.02257		41.1865	1.01011				41.1865	0.925385
		58.585	0.353499		58.569	0.556933		58.569	0.43275			58.585	0.420172		58.585	0.682396		58.569	0.638467																					41.3206	1.01222		41.3206	1.00494				41.3206	0.947737
		58.775	0.344972		58.759	0.536329		58.759	0.43625			58.775	0.431969		58.775	0.621699		58.759	0.552342																					41.4548	1.01504		41.4548	0.974911				41.4548	1.02553
		58.965	0.367436		58.949	0.537237		58.949	0.45887			58.965	0.431957		58.965	0.644161		58.949	0.66664																					41.5889	0.953669		41.5889	0.952972				41.5889	0.993801
		59.155	0.368019		59.139	0.517526		59.139	0.46678			59.155	0.430285		59.155	0.695571		59.139	0.609587																					41.7231	0.971524		41.7231	0.990578				41.7231	1.00137
		59.346	0.359272		59.329	0.534007		59.329	0.42768			59.346	0.433479		59.346	0.70782		59.329	0.626519																					41.8573	0.986663		41.8573	0.982653				41.8573	0.910514
		59.536	0.346891		59.519	0.515945		59.519	0.4638			59.536	0.429247		59.536	0.669881		59.519	0.584256																					41.9914	0.987838		41.9914	1.00703				41.9914	0.989538
		59.726	0.361172		59.71	0.535485		59.71	0.46475			59.726	0.432183		59.726	0.669705		59.71	0.59401																					42.1256	1.01686		42.1256	0.978082				42.1256	0.958328
		59.916	0.359295		59.9	0.529057		59.9	0.47389			59.916	0.439547		59.916	0.682651		59.9	0.63345																					42.2597	0.974978		42.2597	0.996638				42.2597	0.90649
		60.107	0.36661		60.09	0.528902		60.09	0.46498			60.107	0.434623		60.107	0.681122		60.09	0.657492																					42.3939	0.985853		42.3939	0.990888				42.3939	0.993837
		60.297	0.358018		60.28	0.53086		60.28	0.48853			60.297	0.445883		60.297	0.710177		60.28	0.63718																					42.528	1.04832		42.528	0.973073				42.528	0.93949
		60.487	0.380283		60.47	0.531052		60.47	0.45567			60.487	0.448728		60.487	0.732396		60.47	0.570519																					42.6622	0.975095		42.6622	0.988763				42.6622	0.914739
		60.677	0.340503		60.66	0.517631		60.66	0.46765			60.677	0.434991		60.677	0.649197		60.66	0.60966																					42.7964	1.00168		42.7964	0.993682				42.7964	0.968766
		60.867	0.357243		60.851	0.511345		60.851	0.47395			60.867	0.434708		60.867	0.652055		60.851	0.606701																								42.9305	0.99736				42.9305	0.99068
		61.058	0.351141		61.041	0.539528		61.041	0.42534			61.058	0.443703		61.058	0.749994		61.041	0.605078																								43.0647	0.993552				43.0647	0.975535
		61.248	0.377272		61.231	0.50805		61.231	0.45792			61.248	0.441605		61.248	0.68168		61.231	0.596711																								43.1988	0.968809				43.1988	0.973529
		61.438	0.348671		61.421	0.543325		61.421	0.43896			61.438	0.435305		61.438	0.660469		61.421	0.644847																								43.333	1.01363				43.333	1.0202
		61.628	0.357069		61.611	0.543353		61.611	0.47373			61.628	0.435939		61.628	0.712966		61.611	0.775598																								43.4672	0.968096				43.4672	0.895486
		61.818	0.354028		61.801	0.573067		61.801	0.43798			61.818	0.445123		61.818	0.685897		61.801	0.720073																								43.6013	0.977016				43.6013	0.959791
		62.009	0.35836		61.991	0.542464		61.991	0.47605			62.009	0.439417		62.009	0.718197		61.991	0.599014																								43.7355	1.00063				43.7355	0.939744
		62.199	0.364895		62.182	0.563141		62.182	0.48586			62.199	0.449614		62.199	0.690987		62.182	0.593491																								43.8696	0.942355				43.8696	0.960137
		62.389	0.372174		62.372	0.516044		62.372	0.45151			62.389	0.432218		62.389	0.686485		62.372	0.572331																								44.0038	0.988237				44.0038	0.919891
		62.579	0.3978		62.562	0.553306		62.562	0.46332			62.579	0.448829		62.579	0.662766		62.562	0.61783																								44.1379	0.995142				44.1379	0.948829
		62.769	0.361817		62.752	0.534997		62.752	0.46863			62.769	0.446555		62.769	0.695709		62.752	0.571204																								44.2721	0.991786				44.2721	0.943199
		62.96	0.370245		62.942	0.52769		62.942	0.47964			62.96	0.44807		62.96	0.681263		62.942	0.586979																								44.4063	0.968452				44.4063	0.988325
		63.15	0.324537		63.132	0.539958		63.132	0.49686			63.15	0.441953		63.15	0.714652		63.132	0.663863																								44.5404	1.00192				44.5404	0.975283
		63.34	0.375136		63.323	0.527084		63.323	0.44244			63.34	0.441905		63.34	0.736329		63.323	0.595924																								44.6746	0.986238				44.6746	0.982745
		63.53	0.36086		63.513	0.533051		63.513	0.47897			63.53	0.439109		63.53	0.764878		63.513	0.65445																								44.8087	0.972647				44.8087	0.976603
		63.721	0.387499		63.703	0.504353		63.703	0.47719			63.721	0.442953		63.721	0.760444		63.703	0.614906																								44.9429	0.974438				44.9429	0.909079
		63.911	0.379258		63.893	0.546755		63.893	0.49295			63.911	0.444428		63.911	0.696914		63.893	0.685541																								45.077	1.00037				45.077	0.944603
		64.101	0.404709		64.083	0.567053		64.083	0.48375			64.101	0.443627		64.101	0.691316		64.083	0.598958																								45.2112	0.995941				45.2112	0.937735
		64.291	0.397761		64.273	0.543718		64.273	0.47437			64.291	0.43481		64.291	0.730094		64.273	0.607796																								45.3454	0.977843				45.3454	0.929757
		64.481	0.397859		64.464	0.516964		64.464	0.46192			64.481	0.449087		64.481	0.730184		64.464	0.61289																								45.4795	0.967815				45.4795	0.94096
		64.672	0.374232		64.654	0.511367		64.654	0.45562			64.672	0.439166		64.672	0.68292		64.654	0.700704																								45.6137	0.990705				45.6137	0.968165
		64.862	0.38388		64.844	0.546077		64.844	0.44318			64.862	0.453133		64.862	0.762943		64.844	0.697029																								45.7478	0.989382				45.7478	0.977428
		65.052	0.404787		65.034	0.539222		65.034	0.47826			65.052	0.454773		65.052	0.712089		65.034	0.660271																								45.882	1.00117				45.882	0.942762
		65.242	0.390748		65.224	0.549414		65.224	0.43361			65.242	0.455816		65.242	0.725732		65.224	0.554426																								46.0162	1.00652				46.0162	0.942791
		65.432	0.402291		65.414	0.518763		65.414	0.46686			65.432	0.441889		65.432	0.74714		65.414	0.697998																								46.1503	0.998326				46.1503	0.943224
		65.623	0.388227		65.604	0.526937		65.604	0.48177			65.623	0.442537		65.623	0.73062		65.604	0.574956																								46.2845	0.979585				46.2845	1.0284
		65.813	0.377263		65.795	0.555388		65.795	0.48731			65.813	0.44572		65.813	0.65198		65.795	0.633325																								46.4186	0.978202				46.4186	0.911767
		66.003	0.38521		65.985	0.559134		65.985	0.46183			66.003	0.451061		66.003	0.659104		65.985	0.571673																								46.5528	1.00413				46.5528	1.00376
		66.193	0.382889		66.175	0.532475		66.175	0.47983			66.193	0.452942		66.193	0.716682		66.175	0.647857																								46.6869	1.02053				46.6869	0.973778
		66.383	0.38257		66.365	0.587047		66.365	0.45314			66.383	0.454057		66.383	0.725516		66.365	0.610556																								46.8211	0.982301				46.8211	0.940028
		66.574	0.402053		66.555	0.508237		66.555	0.46951			66.574	0.444565		66.574	0.73638		66.555	0.576078																								46.9553	0.985898				46.9553	0.978568
		66.764	0.395003		66.745	0.550047		66.745	0.48527			66.764	0.452336		66.764	0.76926		66.745	0.657402																								47.0894	0.999206				47.0894	0.979032
		66.954	0.377669		66.936	0.543292		66.936	0.45945			66.954	0.45031		66.954	0.705901		66.936	0.576025																								47.2236	1.00932				47.2236	0.903173
		67.144	0.355508		67.126	0.563116		67.126	0.44702			67.144	0.461342		67.144	0.737679		67.126	0.602021																								47.3577	1.00265				47.3577	0.967973
		67.335	0.38918		67.316	0.550825		67.316	0.47946			67.335	0.44769		67.335	0.697213		67.316	0.64303																								47.4919	0.965011				47.4919	0.984846
		67.525	0.36215		67.506	0.528323		67.506	0.48061			67.525	0.451161		67.525	0.755885		67.506	0.588046																								47.626	0.996644				47.626	1.01965
		67.715	0.390973		67.696	0.539504		67.696	0.43682			67.715	0.451449		67.715	0.696391		67.696	0.662129																								47.7602	0.985465				47.7602	0.958455
		67.905	0.397032		67.886	0.540098		67.886	0.47133			67.905	0.448052		67.905	0.710873		67.886	0.61614																								47.8944	0.95541				47.8944	0.984096
		68.095	0.358534		68.077	0.581997		68.077	0.47902			68.095	0.451013		68.095	0.711481		68.077	0.604425																								48.0285	0.96561				48.0285	0.927599
		68.286	0.379556		68.267	0.55506		68.267	0.49548			68.286	0.454655		68.286	0.705602		68.267	0.665305																								48.1627	1.01338				48.1627	0.952893
		68.476	0.38551		68.457	0.508536		68.457	0.46049			68.476	0.458933		68.476	0.705001		68.457	0.683872																								48.2968	0.998806				48.2968	0.963512
		68.666	0.406232		68.647	0.567988		68.647	0.49949			68.666	0.45589		68.666	0.734509		68.647	0.642844																								48.431	0.992257				48.431	0.968592
		68.856	0.412005		68.837	0.540341		68.837	0.47535			68.856	0.455707		68.856	0.714269		68.837	0.584259																								48.5652	1.02594				48.5652	0.95344
		69.046	0.401925		69.027	0.559202		69.027	0.49067			69.046	0.446186		69.046	0.739592		69.027	0.575327																								48.6993	0.973871				48.6993	0.978206
		69.237	0.388957		69.217	0.520407		69.217	0.48146			69.237	0.45425		69.237	0.731643		69.217	0.666079																								48.8335	0.993799				48.8335	0.973548
		69.427	0.382555		69.408	0.568476		69.408	0.48735			69.427	0.461068		69.427	0.692251		69.408	0.678199																								48.9676	0.998452				48.9676	0.929562
		69.617	0.411763		69.598	0.552448		69.598	0.47726			69.617	0.471222		69.617	0.704868		69.598	0.555568																								49.1018	1.00364				49.1018	1.00703
		69.807	0.384351		69.788	0.568199		69.788	0.4841			69.807	0.455266		69.807	0.718371		69.788	0.657083																								49.2359	0.996733				49.2359	0.988708
		69.997	0.40875		69.978	0.541838		69.978	0.49486			69.997	0.45993		69.997	0.709782		69.978	0.653668																								49.3701	0.996926				49.3701	0.948843
		70.188	0.388619		70.168	0.544604		70.168	0.50449			70.188	0.451167		70.188	0.684125		70.168	0.621832																								49.5043	1.02497				49.5043	1.01006
		70.378	0.38763		70.358	0.572611		70.358	0.47993			70.378	0.461861		70.378	0.747532		70.358	0.535201																								49.6384	0.969531				49.6384	0.949611
		70.568	0.377875		70.549	0.542839		70.549	0.4793			70.568	0.457953		70.568	0.713691		70.549	0.651081																								49.7726	0.989913				49.7726	0.994204
		70.758	0.406374		70.739	0.554469		70.739	0.45886			70.758	0.45526		70.758	0.724909		70.739	0.682847																								49.9067	1.01214				49.9067	1.00039
		70.949	0.350997		70.929	0.567281		70.929	0.47676			70.949	0.457219		70.949	0.698776		70.929	0.706061																								50.0409	1.00989				50.0409	1.00789
		71.139	0.376045		71.119	0.551111		71.119	0.48835			71.139	0.467224		71.139	0.805953		71.119	0.548864																								50.175	0.988319				50.175	1.05984
		71.329	0.413063		71.309	0.562608		71.309	0.45047			71.329	0.460342		71.329	0.742919		71.309	0.610596																								50.3092	0.959393				50.3092	0.985009
		71.519	0.380032		71.499	0.588228		71.499	0.49918			71.519	0.458482		71.519	0.74197		71.499	0.658694																								50.4434	1.00589				50.4434	0.930685
		71.709	0.376214		71.69	0.575551		71.69	0.44295			71.709	0.462998		71.709	0.756327		71.69	0.588735																								50.5775	0.979317				50.5775	0.954906
		71.9	0.368842		71.88	0.534121		71.88	0.48043			71.9	0.451923		71.9	0.699632		71.88	0.558637																								50.7117	0.97742				50.7117	0.940771
		72.09	0.39038		72.07	0.578942		72.07	0.45622			72.09	0.464579		72.09	0.761838		72.07	0.653737																								50.8458	1.01919				50.8458	0.97815
		72.28	0.38942		72.26	0.578696		72.26	0.46417			72.28	0.458928		72.28	0.750696		72.26	0.612796																								50.98	0.965246				50.98	0.984921
		72.47	0.37988		72.45	0.546388		72.45	0.50344			72.47	0.47784		72.47	0.752877		72.45	0.599897																								51.1142	1.01435				51.1142	0.967091
		72.66	0.375678		72.64	0.562067		72.64	0.47608			72.66	0.465381		72.66	0.704894		72.64	0.669967																								51.2483	0.975269				51.2483	0.982567
		72.851	0.386992		72.83	0.551136		72.83	0.51614			72.851	0.452985		72.851	0.730621		72.83	0.674751																								51.3825	1.0444				51.3825	0.977089
		73.041	0.369783		73.021	0.558482		73.021	0.5103			73.041	0.470459		73.041	0.717036		73.021	0.610197																								51.5166	0.980337				51.5166	0.983211
		73.231	0.41047		73.211	0.558057		73.211	0.48822			73.231	0.458401		73.231	0.73612		73.211	0.64759																								51.6508	0.998213				51.6508	1.00035
		73.421	0.403124		73.401	0.590188		73.401	0.48133			73.421	0.464886		73.421	0.743945		73.401	0.574026																								51.7849	0.947262				51.7849	0.90719
		73.611	0.410529		73.591	0.559606		73.591	0.47244			73.611	0.464361		73.611	0.76857		73.591	0.600289																								51.9191	1.00139				51.9191	0.950775
		73.802	0.39961		73.781	0.581056		73.781	0.48321			73.802	0.462633		73.802	0.764673		73.781	0.647522																								52.0533	0.969987				52.0533	0.925007
		73.992	0.37496		73.971	0.600616		73.971	0.50842			73.992	0.4663		73.992	0.714249		73.971	0.656363																								52.1874	0.979546				52.1874	1.01504
		74.182	0.391051		74.162	0.555997		74.162	0.4797			74.182	0.457353		74.182	0.707594		74.162	0.573899																								52.3216	0.977968				52.3216	0.908464
		74.372	0.390302		74.352	0.547864		74.352	0.45092			74.372	0.468691		74.372	0.764669		74.352	0.676253																								52.4557	1.02239				52.4557	1.01051
		74.563	0.37436		74.542	0.572857		74.542	0.48335			74.563	0.468651		74.563	0.767491		74.542	0.671735																								52.5899	0.990797				52.5899	0.96312
		74.753	0.404888		74.732	0.528217		74.732	0.50513			74.753	0.465163		74.753	0.753184		74.732	0.739178																								52.724	0.965403				52.724	0.922133
		74.943	0.386965		74.922	0.574378		74.922	0.50002			74.943	0.471285		74.943	0.729824		74.922	0.63934																								52.8582	1.00806				52.8582	0.933423
		75.133	0.384349		75.112	0.545745		75.112	0.4772			75.133	0.477278		75.133	0.687938		75.112	0.697308																								52.9924	0.966195				52.9924	0.984324
		75.323	0.379734		75.303	0.557345		75.303	0.45482			75.323	0.472873		75.323	0.74033		75.303	0.599881																								53.1265	1.03722				53.1265	0.926771
		75.514	0.408718		75.493	0.570861		75.493	0.45592			75.514	0.478005		75.514	0.718239		75.493	0.608239																								53.2607	1.0195				53.2607	0.917458
		75.704	0.378425		75.683	0.561921		75.683	0.48317			75.704	0.467898		75.704	0.767806		75.683	0.681014																								53.3948	0.995108				53.3948	1.01823
		75.894	0.415776		75.873	0.591478		75.873	0.46713			75.894	0.460814		75.894	0.780825		75.873	0.550316																								53.529	0.974261				53.529	0.935661
		76.084	0.408823		76.063	0.583044		76.063	0.4813			76.084	0.46912		76.084	0.703336		76.063	0.598245																								53.6632	0.982901				53.6632	0.950383
		76.274	0.405555		76.253	0.551523		76.253	0.48514			76.274	0.467137		76.274	0.786267		76.253	0.763384																								53.7973	1.02623				53.7973	0.972098
		76.465	0.410217		76.443	0.57538		76.443	0.4928			76.465	0.471611		76.465	0.753568		76.443	0.734637																								53.9315	1.05436				53.9315	1.02174
		76.655	0.410667		76.634	0.55569		76.634	0.51767			76.655	0.467889		76.655	0.760987		76.634	0.634288																								54.0656	0.98681				54.0656	0.960809
		76.845	0.408826		76.824	0.561538		76.824	0.48249			76.845	0.471589		76.845	0.739816		76.824	0.655536																								54.1998	0.973604				54.1998	0.947401
		77.035	0.414719		77.014	0.56352		77.014	0.49687			77.035	0.482115		77.035	0.725747		77.014	0.585713																								54.3339	0.960441				54.3339	0.940921
		77.225	0.398305		77.204	0.54404		77.204	0.46442			77.225	0.476073		77.225	0.762724		77.204	0.647034																								54.4681	1.01047				54.4681	0.897018
		77.416	0.416685		77.394	0.569713		77.394	0.4961			77.416	0.478646		77.416	0.762034		77.394	0.580909																								54.6023	0.973179				54.6023	0.903431
		77.606	0.413609		77.584	0.591359		77.584	0.47686			77.606	0.471497		77.606	0.7181		77.584	0.664536																								54.7364	0.978378				54.7364	0.962644
		77.796	0.408851		77.775	0.535049		77.775	0.50313			77.796	0.469472		77.796	0.728271		77.775	0.621498																								54.8706	0.99652				54.8706	0.986308
		77.986	0.382967		77.965	0.593097		77.965	0.51859			77.986	0.474574		77.986	0.761747		77.965	0.551746																								55.0047	0.966704				55.0047	0.975484
		78.177	0.393862		78.155	0.593529		78.155	0.49732			78.177	0.483511		78.177	0.772966		78.155	0.669386																								55.1389	0.978683				55.1389	0.942143
		78.367	0.395715		78.345	0.572745		78.345	0.48851			78.367	0.471096		78.367	0.740851		78.345	0.624544																								55.273	1.01386				55.273	0.923243
		78.557	0.432888		78.535	0.568417		78.535	0.50552			78.557	0.474104		78.557	0.729809		78.535	0.57296																								55.4072	0.979344				55.4072	0.985131
		78.747	0.399928		78.725	0.563701		78.725	0.51204			78.747	0.474763		78.747	0.734869		78.725	0.588644																								55.5414	0.994321				55.5414	0.920709
		78.937	0.386004		78.916	0.57299		78.916	0.50707			78.937	0.468929		78.937	0.748169		78.916	0.601411																								55.6755	0.996213				55.6755	0.92634
		79.128	0.411828		79.106	0.566135		79.106	0.46609			79.128	0.468948		79.128	0.704355		79.106	0.59376																								55.8097	0.979113				55.8097	0.999712
		79.318	0.438566		79.296	0.606066		79.296	0.46974			79.318	0.478344		79.318	0.741307		79.296	0.585883																								55.9438	0.989466				55.9438	0.923169
		79.508	0.428626		79.486	0.580341		79.486	0.48064			79.508	0.468084		79.508	0.785873		79.486	0.682516																								56.078	0.961714				56.078	0.969201
		79.698	0.411875		79.676	0.558641		79.676	0.48441			79.698	0.478473		79.698	0.722723		79.676	0.61979																								56.2122	0.988754				56.2122	0.9708
		79.888	0.393675		79.866	0.533081		79.866	0.48097			79.888	0.474561		79.888	0.673179		79.866	0.626646																								56.3463	1.05817				56.3463	0.898217
		80.079	0.415332		80.056	0.539036		80.056	0.47632			80.079	0.481757		80.079	0.731657		80.056	0.699266																								56.4805	1.00598				56.4805	0.954937
		80.269	0.422282		80.247	0.564077		80.247	0.46842			80.269	0.471705		80.269	0.696495		80.247	0.675752																								56.6146	1.006				56.6146	0.974506
		80.459	0.418155		80.437	0.553905		80.437	0.5236			80.459	0.471734		80.459	0.76763		80.437	0.65937																								56.7488	1.00361				56.7488	1.12476
		80.649	0.415501		80.627	0.577755		80.627	0.46197			80.649	0.466181		80.649	0.727104		80.627	0.611993																								56.8829	0.976491				56.8829	0.897719
		80.839	0.423478		80.817	0.57487		80.817	0.50018			80.839	0.477602		80.839	0.730737		80.817	0.621714																								57.0171	0.974338				57.0171	0.905354
		81.03	0.433577		81.007	0.559898		81.007	0.48898			81.03	0.486174		81.03	0.774048		81.007	0.767119																								57.1513	1.02279				57.1513	0.9655
		81.22	0.453554		81.197	0.574966		81.197	0.4805			81.22	0.477348		81.22	0.779372		81.197	0.59434																								57.2854	0.974745				57.2854	1.00745
		81.41	0.401361		81.388	0.516748		81.388	0.5331			81.41	0.471093		81.41	0.79701		81.388	0.6516																								57.4196	1.02716				57.4196	0.952275
		81.6	0.41509		81.578	0.600144		81.578	0.50061			81.6	0.476473		81.6	0.715908		81.578	0.718714																								57.5537	0.98661				57.5537	0.956863
		81.791	0.392748		81.768	0.598068		81.768	0.50316			81.791	0.470972		81.791	0.727532		81.768	0.751503																								57.6879	0.997447				57.6879	0.904431
		81.981	0.403632		81.958	0.55068		81.958	0.46667			81.981	0.472244		81.981	0.802908		81.958	0.683667																								57.822	1.00106				57.822	0.962617
		82.171	0.412708		82.148	0.56478		82.148	0.50028			82.171	0.478181		82.171	0.737458		82.148	0.664891																								57.9562	0.962695				57.9562	0.953412
		82.361	0.380603		82.338	0.604459		82.338	0.49068			82.361	0.470361		82.361	0.764044		82.338	0.614043																								58.0904	0.989687				58.0904	1.01035
		82.551	0.402487		82.529	0.574885		82.529	0.49822			82.551	0.48327		82.551	0.787121		82.529	0.667006																								58.2245	0.984906				58.2245	0.948592
		82.742	0.430724		82.719	0.580973		82.719	0.4951			82.742	0.47923		82.742	0.727831		82.719	0.663007																								58.3587	0.977844				58.3587	0.909817
		82.932	0.399186		82.909	0.566376		82.909	0.48236			82.932	0.479084		82.932	0.798281		82.909	0.632856																								58.4928	0.982706				58.4928	0.962694
		83.122	0.427684		83.099	0.572111		83.099	0.51301			83.122	0.483271		83.122	0.709405		83.099	0.61601																								58.627	1.01117				58.627	0.945653
		83.312	0.426119		83.289	0.566189		83.289	0.48794			83.312	0.47562		83.312	0.763336		83.289	0.632438																								58.7612	1.00211				58.7612	0.975497
		83.502	0.410579		83.479	0.61632		83.479	0.50444			83.502	0.480478		83.502	0.75528		83.479	0.602166																								58.8953	0.976325				58.8953	1.0074
		83.693	0.413573		83.669	0.587248		83.669	0.48504			83.693	0.486801		83.693	0.752021		83.669	0.596453																								59.0295	1.01592				59.0295	0.946096
		83.883	0.40323		83.86	0.581169		83.86	0.4924			83.883	0.48781		83.883	0.765755		83.86	0.641805																								59.1636	1.03491				59.1636	0.937985
		84.073	0.419754		84.05	0.574247		84.05	0.49072			84.073	0.479066		84.073	0.719802		84.05	0.712891																								59.2978	1.01106				59.2978	0.954068
		84.263	0.414389		84.24	0.582582		84.24	0.48685			84.263	0.480397		84.263	0.739605		84.24	0.629059																								59.4319	0.987642				59.4319	0.942258
		84.453	0.390688		84.43	0.554931		84.43	0.49128			84.453	0.480996		84.453	0.743129		84.43	0.618272																								59.5661	1.01177				59.5661	0.949246
		84.644	0.421268		84.62	0.561943		84.62	0.5117			84.644	0.486073		84.644	0.771245		84.62	0.596582																								59.7003	0.976378				59.7003	0.958348
		84.834	0.432273		84.81	0.608002		84.81	0.47522			84.834	0.479955		84.834	0.712287		84.81	0.654746																								59.8344	0.982488				59.8344	0.951022
		85.024	0.421033		85.001	0.542043		85.001	0.56048			85.024	0.483097		85.024	0.763284		85.001	0.632036																								59.9686	0.990788				59.9686	0.957859
		85.214	0.401388		85.191	0.571916		85.191	0.4749			85.214	0.487616		85.214	0.751243		85.191	0.651642																								60.1027	0.979803				60.1027	0.993445
		85.405	0.401654		85.381	0.554894		85.381	0.50016			85.405	0.468519		85.405	0.746141		85.381	0.656938																								60.2369	0.967463				60.2369	0.998093
		85.595	0.404448		85.571	0.563252		85.571	0.52561			85.595	0.47796		85.595	0.798906		85.571	0.682489																								60.371	1.01154				60.371	0.991923
		85.785	0.388722		85.761	0.561034		85.761	0.46217			85.785	0.484573		85.785	0.781533		85.761	0.63337																								60.5052	1.01119				60.5052	0.945261
		85.975	0.391441		85.951	0.583905		85.951	0.48927			85.975	0.483221		85.975	0.726066		85.951	0.554182																								60.6394	0.970515				60.6394	1.01401
		86.165	0.409114		86.142	0.611264		86.142	0.47863			86.165	0.475181		86.165	0.80584		86.142	0.585765																								60.7735	1.00155				60.7735	0.900209
		86.356	0.378662		86.332	0.54837		86.332	0.48252			86.356	0.483686		86.356	0.75117		86.332	0.578521																								60.9077	1.00487				60.9077	0.980489
		86.546	0.400734		86.522	0.569745		86.522	0.49076			86.546	0.493627		86.546	0.753775		86.522	0.629566																								61.0418	0.985032				61.0418	1.0014
		86.736	0.390185		86.712	0.570695		86.712	0.51249			86.736	0.487119		86.736	0.695947		86.712	0.67555																								61.176	1.01485				61.176	1.05795
		86.926	0.396972		86.902	0.596489		86.902	0.5488			86.926	0.487016		86.926	0.817568		86.902	0.657209																								61.3102	0.938143				61.3102	0.928204
		87.116	0.38477		87.092	0.589322		87.092	0.49582			87.116	0.498997		87.116	0.823663		87.092	0.672091																								61.4443	0.98374				61.4443	0.929145
		87.307	0.432243		87.282	0.553099		87.282	0.52045			87.307	0.482927		87.307	0.74654		87.282	0.592888																								61.5785	1.0205				61.5785	0.990566
		87.497	0.411651		87.473	0.587294		87.473	0.49773			87.497	0.500026		87.497	0.750877		87.473	0.676307																								61.7126	0.989402				61.7126	0.961351
		87.687	0.410567		87.663	0.594574		87.663	0.48718			87.687	0.47436		87.687	0.738608		87.663	0.592676																								61.8468	0.968503				61.8468	0.915249
		87.877	0.427649		87.853	0.574808		87.853	0.5226			87.877	0.483474		87.877	0.719542		87.853	0.656588																								61.9809	1.01319				61.9809	0.957454
		88.067	0.392027		88.043	0.580827		88.043	0.50281			88.067	0.482465		88.067	0.742764		88.043	0.638944																								62.1151	0.982865				62.1151	0.953157
		88.258	0.401592		88.233	0.565583		88.233	0.4951			88.258	0.484796		88.258	0.74043		88.233	0.648738																								62.2493	1.02675				62.2493	0.919117
		88.448	0.42738		88.423	0.601519		88.423	0.49446			88.448	0.486038		88.448	0.773083		88.423	0.602663																								62.3834	0.996268				62.3834	0.971724
		88.638	0.387646		88.614	0.571684		88.614	0.52127			88.638	0.489314		88.638	0.776131		88.614	0.652764																								62.5176	0.977574				62.5176	0.95366
		88.828	0.412669		88.804	0.597858		88.804	0.47111			88.828	0.474202		88.828	0.704746		88.804	0.657226																								62.6517	0.996808				62.6517	0.967557
		89.019	0.425178		88.994	0.572273		88.994	0.52766			89.019	0.482453		89.019	0.743285		88.994	0.614396																								62.7859	0.991879				62.7859	0.996244
		89.209	0.40629		89.184	0.604955		89.184	0.53435			89.209	0.492183		89.209	0.755887		89.184	0.635196																								62.92	0.974335				62.92	0.905141
		89.399	0.429132		89.374	0.548187		89.374	0.51798			89.399	0.475675		89.399	0.736276		89.374	0.574153																								63.0542	1.01381				63.0542	1.01722
		89.589	0.439126		89.564	0.543922		89.564	0.49124			89.589	0.490484		89.589	0.82702		89.564	0.628373																								63.1884	0.991067				63.1884	0.965589
		89.779	0.432479		89.755	0.568497		89.755	0.5033			89.779	0.497297		89.779	0.767316		89.755	0.713909																								63.3225	0.933049				63.3225	0.95164
		89.97	0.411615		89.945	0.585962		89.945	0.4507			89.97	0.486308		89.97	0.808907		89.945	0.672057																								63.4567	1.01749				63.4567	0.966066
		90.16	0.444394		90.135	0.570014		90.135	0.4959			90.16	0.481783		90.16	0.77894		90.135	0.655052																								63.5908	0.966298				63.5908	0.929797
		90.35	0.438436		90.325	0.594229		90.325	0.48847			90.35	0.473241		90.35	0.746477		90.325	0.684057																								63.725	0.970487				63.725	0.953905
		90.54	0.42345		90.515	0.606301		90.515	0.4961			90.54	0.476759		90.54	0.795014		90.515	0.606538																								63.8591	0.972622				63.8591	0.895712
		90.73	0.419775		90.705	0.605615		90.705	0.52011			90.73	0.485511		90.73	0.758712		90.705	0.655592																								63.9933	0.971514				63.9933	1.00824
		90.921	0.425202		90.895	0.611314		90.895	0.52768			90.921	0.485234		90.921	0.744423		90.895	0.606105																								64.1275	0.991563				64.1275	0.995204
		91.111	0.411699		91.086	0.606896		91.086	0.58324			91.111	0.498261		91.111	0.801461		91.086	0.700493																								64.2616	0.996023				64.2616	0.921719
		91.301	0.44943		91.276	0.565581		91.276	0.53516			91.301	0.499841		91.301	0.823747		91.276	0.573393																								64.3958	1.01443				64.3958	0.955218
		91.491	0.430855		91.466	0.58439		91.466	0.50249			91.491	0.494455		91.491	0.744241		91.466	0.581612																								64.5299	1.0105				64.5299	0.947946
		91.681	0.421612		91.656	0.547958		91.656	0.5168			91.681	0.47816		91.681	0.802993		91.656	0.654253																								64.6641	0.985687				64.6641	0.912126
		91.872	0.418625		91.846	0.610921		91.846	0.48458			91.872	0.500925		91.872	0.736152		91.846	0.64798																								64.7983	1.04405				64.7983	0.989564
		92.062	0.435709		92.036	0.607441		92.036	0.48428			92.062	0.504098		92.062	0.743288		92.036	0.654843																								64.9324	1.0023				64.9324	0.997185
		92.252	0.423971		92.227	0.578925		92.227	0.50885			92.252	0.490834		92.252	0.715864		92.227	0.674913																								65.0666	0.97433				65.0666	0.98366
		92.442	0.40999		92.417	0.577307		92.417	0.50929			92.442	0.490361		92.442	0.751008		92.417	0.64676																								65.2007	1.01468				65.2007	0.964149
		92.633	0.421566		92.607	0.579088		92.607	0.49166			92.633	0.486622		92.633	0.7403		92.607	0.636346																								65.3349	1.02686				65.3349	0.928948
		92.823	0.449415		92.797	0.598279		92.797	0.47971			92.823	0.506077		92.823	0.712382		92.797	0.782																								65.469	1.02101				65.469	0.953062
		93.013	0.426672		92.987	0.558332		92.987	0.49999			93.013	0.485635		93.013	0.730703		92.987	0.680273																								65.6032	1.00371				65.6032	0.955467
		93.203	0.452755		93.177	0.566351		93.177	0.57227			93.203	0.484726		93.203	0.762019		93.177	0.641707																								65.7374	1.00613				65.7374	0.938575
		93.393	0.41994		93.368	0.584825		93.368	0.5067			93.393	0.501643		93.393	0.728927		93.368	0.661382																								65.8715	0.966075				65.8715	0.961924
		93.584	0.468943		93.558	0.610916		93.558	0.52692			93.584	0.502037		93.584	0.743087		93.558	0.703991																								66.0057	0.98214				66.0057	0.957091
		93.774	0.442636		93.748	0.606665		93.748	0.5003			93.774	0.49792		93.774	0.817609		93.748	0.644972																								66.1398	1.00452				66.1398	0.970782
		93.964	0.453982		93.938	0.617073		93.938	0.51056			93.964	0.493416		93.964	0.73115		93.938	0.580716																								66.274	0.965706				66.274	1.04955
		94.154	0.449649		94.128	0.583255		94.128	0.53847			94.154	0.496923		94.154	0.731518		94.128	0.679821																								66.4081	0.992004				66.4081	0.91841
		94.344	0.441186		94.318	0.621806		94.318	0.5103			94.344	0.487874		94.344	0.77294		94.318	0.63373																								66.5423	0.981368				66.5423	1.03351
		94.535	0.443659		94.508	0.593427		94.508	0.48888			94.535	0.487899		94.535	0.682938		94.508	0.721221																								66.6765	1.00353				66.6765	0.921093
		94.725	0.468647		94.699	0.580582		94.699	0.5066			94.725	0.494237		94.725	0.754319		94.699	0.696186																								66.8106	0.985302				66.8106	0.980865
		94.915	0.473237		94.889	0.583719		94.889	0.48691			94.915	0.494765		94.915	0.780442		94.889	0.613013																								66.9448	0.997432				66.9448	1.01455
		95.105	0.468139		95.079	0.606337		95.079	0.51419			95.105	0.497302		95.105	0.784846		95.079	0.679336																								67.0789	0.993677				67.0789	0.992385
		95.295	0.498313		95.269	0.602644		95.269	0.48889			95.295	0.497803		95.295	0.789125		95.269	0.653918																								67.2131	1.02596				67.2131	0.95547
		95.486	0.49378		95.459	0.610688		95.459	0.48791			95.486	0.491072		95.486	0.736179		95.459	0.686492																								67.3473	1.00144				67.3473	0.977836
		95.676	0.489779		95.649	0.57615		95.649	0.5125			95.676	0.487517		95.676	0.737421		95.649	0.595853																								67.4814	0.969421				67.4814	1.03997
		95.866	0.468116		95.84	0.600595		95.84	0.49919			95.866	0.493676		95.866	0.760007		95.84	0.645546																								67.6156	0.992472				67.6156	1.02883
		96.056	0.484114		96.03	0.560079		96.03	0.48954			96.056	0.483104		96.056	0.75772		96.03	0.753796																								67.7497	0.958091				67.7497	1.02842
		96.247	0.474448		96.22	0.598091		96.22	0.50451			96.247	0.491538		96.247	0.737517		96.22	0.673935																								67.8839	1.04013				67.8839	0.928094
		96.437	0.466103		96.41	0.602828		96.41	0.52724			96.437	0.505599		96.437	0.723956		96.41	0.652451																								68.018	1.01495				68.018	0.987553
		96.627	0.468068		96.6	0.589595		96.6	0.49804			96.627	0.502711		96.627	0.774301		96.6	0.724941																								68.1522	0.993987				68.1522	1.05363
		96.817	0.468495		96.79	0.621026		96.79	0.47424			96.817	0.503248		96.817	0.767621		96.79	0.663221																								68.2864	1.01266				68.2864	0.937234
		97.007	0.473885		96.98	0.583223		96.98	0.52413			97.007	0.482426		97.007	0.76017		96.98	0.664549																								68.4205	0.996043				68.4205	0.934802
		97.198	0.484791		97.171	0.623966		97.171	0.54064			97.198	0.493473		97.198	0.76153		97.171	0.652436																								68.5547	0.986896				68.5547	0.909711
		97.388	0.475388		97.361	0.593646		97.361	0.49561			97.388	0.502656		97.388	0.758941		97.361	0.6903																								68.6888	0.995746				68.6888	0.977613
		97.578	0.457921		97.551	0.556156		97.551	0.50687			97.578	0.510716		97.578	0.774451		97.551	0.655697																								68.823	0.978942				68.823	0.978117
		97.768	0.470162		97.741	0.580812		97.741	0.49926			97.768	0.512251		97.768	0.787142		97.741	0.615095																								68.9572	1.00283				68.9572	0.957378
		97.958	0.457388		97.931	0.575653		97.931	0.47789			97.958	0.490114		97.958	0.7629		97.931	0.765651																								69.0913	0.993248				69.0913	0.996739
		98.149	0.461932		98.121	0.596138		98.121	0.51791			98.149	0.506229		98.149	0.786037		98.121	0.675877																								69.2255	1.00394				69.2255	0.95772
		98.339	0.454154		98.312	0.589127		98.312	0.47889			98.339	0.505118		98.339	0.767243		98.312	0.693534																								69.3596	1.00443				69.3596	1.00405
		98.529	0.455249		98.502	0.626574		98.502	0.51612			98.529	0.505243		98.529	0.788002		98.502	0.680086																								69.4938	0.99041				69.4938	0.960291
		98.719	0.442584		98.692	0.581218		98.692	0.5236			98.719	0.502476		98.719	0.791592		98.692	0.618307																								69.6279	0.995342				69.6279	0.920523
		98.909	0.458448		98.882	0.581798		98.882	0.48054			98.909	0.507884		98.909	0.781809		98.882	0.635132
		99.1	0.463481		99.072	0.60199		99.072	0.5241			99.1	0.5075		99.1	0.773031		99.072	0.650992
		99.29	0.467169		99.262	0.569453		99.262	0.49658			99.29	0.509243		99.29	0.786568		99.262	0.681616
		99.48	0.440864		99.453	0.607732		99.453	0.50755			99.48	0.494831		99.48	0.790044		99.453	0.69137
		99.67	0.496231		99.643	0.592895		99.643	0.50813			99.67	0.51237		99.67	0.786363		99.643	0.613292
		99.861	0.492794		99.833	0.581921		99.833	0.52883			99.861	0.509683		99.861	0.791739		99.833	0.757451
		100.051	0.483433		100.023	0.569585		100.023	0.49448			100.051	0.506821		100.051	0.812174		100.023	0.606528
		100.241	0.494998		100.213	0.577423		100.213	0.52407			100.241	0.495288		100.241	0.764226		100.213	0.645892
		100.431	0.450038		100.403	0.557644		100.403	0.51559			100.431	0.50485		100.431	0.815009		100.403	0.655056
		100.621	0.514067		100.593	0.5788		100.593	0.53195			100.621	0.516481		100.621	0.826995		100.593	0.753375
		100.812	0.490507		100.784	0.590681		100.784	0.49204			100.812	0.507389		100.812	0.78748		100.784	0.719567
		101.002	0.496178		100.974	0.588408		100.974	0.52708			101.002	0.506514		101.002	0.77527		100.974	0.788102
		101.192	0.475033		101.164	0.574968		101.164	0.50154			101.192	0.50648		101.192	0.74281		101.164	0.608322
		101.382	0.436298		101.354	0.593807		101.354	0.50586			101.382	0.499979		101.382	0.732919		101.354	0.638153
		101.572	0.47578		101.544	0.640725		101.544	0.5219			101.572	0.507847		101.572	0.77218		101.544	0.680681
		101.763	0.465421		101.734	0.595859		101.734	0.4945			101.763	0.50036		101.763	0.791671		101.734	0.667757
		101.953	0.491686		101.925	0.58462		101.925	0.53521			101.953	0.508081		101.953	0.765111		101.925	0.676915
		102.143	0.458734		102.115	0.609341		102.115	0.54062			102.143	0.511674		102.143	0.773596		102.115	0.652064
		102.333	0.452043		102.305	0.615559		102.305	0.53256			102.333	0.51875		102.333	0.82778		102.305	0.644015
		102.523	0.459066		102.495	0.584964		102.495	0.515			102.523	0.501576		102.523	0.755922		102.495	0.705521
		102.714	0.485122		102.685	0.587374		102.685	0.49707			102.714	0.501359		102.714	0.775687		102.685	0.65925
		102.904	0.448285		102.875	0.633538		102.875	0.50165			102.904	0.517739		102.904	0.738389		102.875	0.752447
		103.094	0.467839		103.066	0.612188		103.066	0.49524			103.094	0.495035		103.094	0.771238		103.066	0.705054
		103.284	0.483377		103.256	0.607826		103.256	0.52153			103.284	0.49838		103.284	0.759779		103.256	0.701562
		103.475	0.471846		103.446	0.614838		103.446	0.51263			103.475	0.501322		103.475	0.799928		103.446	0.706062
		103.665	0.463311		103.636	0.614632		103.636	0.54223			103.665	0.501392		103.665	0.697026		103.636	0.645047
		103.855	0.508279		103.826	0.610137		103.826	0.51706			103.855	0.501264		103.855	0.769697		103.826	0.638258
		104.045	0.448406		104.016	0.600393		104.016	0.50851			104.045	0.502235		104.045	0.816586		104.016	0.617453
		104.235	0.456133		104.206	0.613395		104.206	0.49309			104.235	0.502932		104.235	0.777159		104.206	0.653631
		104.426	0.440832		104.397	0.603118		104.397	0.5143			104.426	0.511035		104.426	0.770648		104.397	0.656424
		104.616	0.438183		104.587	0.609801		104.587	0.51585			104.616	0.51123		104.616	0.765907		104.587	0.712982
		104.806	0.457426		104.777	0.610459		104.777	0.53657			104.806	0.498356		104.806	0.728637		104.777	0.665141
		104.996	0.456249		104.967	0.602028		104.967	0.51744			104.996	0.509256		104.996	0.79579		104.967	0.600471
		105.186	0.451676		105.157	0.594572		105.157	0.52885			105.186	0.500541		105.186	0.790488		105.157	0.744057
		105.377	0.439101		105.347	0.612839		105.347	0.46505			105.377	0.500473		105.377	0.785342		105.347	0.688824
		105.567	0.435384		105.538	0.575493		105.538	0.50013			105.567	0.519533		105.567	0.757576		105.538	0.746563
		105.757	0.458692		105.728	0.588378		105.728	0.52934			105.757	0.517476		105.757	0.734239		105.728	0.645801
		105.947	0.465477		105.918	0.583255		105.918	0.5054			105.947	0.507515		105.947	0.812951		105.918	0.692429
		106.137	0.480224		106.108	0.603434		106.108	0.51872			106.137	0.508622		106.137	0.781886		106.108	0.631499
		106.328	0.510199		106.298	0.604112		106.298	0.52609			106.328	0.491823		106.328	0.777354		106.298	0.653469
		106.518	0.473327		106.488	0.592909		106.488	0.48938			106.518	0.518762		106.518	0.759061		106.488	0.632299
		106.708	0.447498		106.679	0.60259		106.679	0.51671			106.708	0.502927		106.708	0.731724		106.679	0.702645
		106.898	0.477085		106.869	0.6073		106.869	0.52361			106.898	0.498775		106.898	0.739429		106.869	0.642707
		107.089	0.466461		107.059	0.610453		107.059	0.54735			107.089	0.501269		107.089	0.772647		107.059	0.675679
		107.279	0.455731		107.249	0.589141		107.249	0.53596			107.279	0.512923		107.279	0.757235		107.249	0.777626
		107.469	0.45956		107.439	0.618605		107.439	0.53262			107.469	0.523599		107.469	0.783317		107.439	0.60632
		107.659	0.441193		107.629	0.610161		107.629	0.51741			107.659	0.52068		107.659	0.768409		107.629	0.7582
		107.849	0.457482		107.819	0.608764		107.819	0.51125			107.849	0.49922		107.849	0.773258		107.819	0.728749
		108.04	0.446995		108.01	0.612		108.01	0.51987			108.04	0.514005		108.04	0.838827		108.01	0.796117
		108.23	0.4933		108.2	0.589288		108.2	0.50314			108.23	0.512638		108.23	0.800496		108.2	0.698369
		108.42	0.471357		108.39	0.607103		108.39	0.51547			108.42	0.513812		108.42	0.764562		108.39	0.659281
		108.61	0.446129		108.58	0.587316		108.58	0.5473			108.61	0.502754		108.61	0.811197		108.58	0.624648
		108.8	0.454938		108.77	0.600753		108.77	0.55002			108.8	0.509059		108.8	0.811578		108.77	0.718087
		108.991	0.469035		108.96	0.581332		108.96	0.51527			108.991	0.512825		108.991	0.733107		108.96	0.678772
		109.181	0.463154		109.151	0.6015		109.151	0.51813			109.181	0.517188		109.181	0.784006		109.151	0.705893
		109.371	0.495251		109.341	0.62113		109.341	0.52702			109.371	0.504902		109.371	0.744312		109.341	0.633758
		109.561	0.497017		109.531	0.630587		109.531	0.51866			109.561	0.512548		109.561	0.781129		109.531	0.668937
		109.751	0.474448		109.721	0.601152		109.721	0.49637			109.751	0.513201		109.751	0.717501		109.721	0.721609
		109.942	0.499124		109.911	0.616646		109.911	0.52808			109.942	0.521357		109.942	0.730608		109.911	0.640171
		110.132	0.503891		110.101	0.61551		110.101	0.56879			110.132	0.519656		110.132	0.777606		110.101	0.647587
		110.322	0.468492		110.292	0.616739		110.292	0.51386			110.322	0.515058		110.322	0.720309		110.292	0.679623
		110.512	0.489583		110.482	0.632171		110.482	0.51749			110.512	0.512407		110.512	0.784751		110.482	0.654596
		110.703	0.471429		110.672	0.614906		110.672	0.51156			110.703	0.507614		110.703	0.767937		110.672	0.631397
		110.893	0.486323		110.862	0.610757		110.862	0.51909			110.893	0.512776		110.893	0.758828		110.862	0.707745
		111.083	0.431728		111.052	0.609443		111.052	0.47986			111.083	0.511549		111.083	0.785693		111.052	0.669244
		111.273	0.448075		111.242	0.625023		111.242	0.50245			111.273	0.501086		111.273	0.785646		111.242	0.666791
		111.463	0.475871		111.432	0.620545		111.432	0.49356			111.463	0.514064		111.463	0.759385		111.432	0.733314
		111.654	0.473745		111.623	0.601953		111.623	0.51653			111.654	0.519018		111.654	0.735416		111.623	0.619123
		111.844	0.460021		111.813	0.590819		111.813	0.50503			111.844	0.504635		111.844	0.795513		111.813	0.647404
		112.034	0.497782		112.003	0.563853		112.003	0.52201			112.034	0.51434		112.034	0.76663		112.003	0.636868
		112.224	0.47784		112.193	0.614702		112.193	0.49834			112.224	0.510093		112.224	0.764029		112.193	0.680853
		112.414	0.450534		112.383	0.63245		112.383	0.54534			112.414	0.511016		112.414	0.784843		112.383	0.606789
		112.605	0.43549		112.573	0.573429		112.573	0.51511			112.605	0.514925		112.605	0.775904		112.573	0.690748
		112.795	0.447597		112.764	0.615532		112.764	0.53345			112.795	0.498774		112.795	0.746068		112.764	0.634037
		112.985	0.470907		112.954	0.599075		112.954	0.53304			112.985	0.524571		112.985	0.774469		112.954	0.697609
		113.175	0.466425		113.144	0.599223		113.144	0.5333			113.175	0.500155		113.175	0.75625		113.144	0.592564
		113.365	0.46794		113.334	0.65033		113.334	0.53246			113.365	0.512257		113.365	0.818502		113.334	0.59989
		113.556	0.450357		113.524	0.573439		113.524	0.52998			113.556	0.519924		113.556	0.698721		113.524	0.754241
		113.746	0.454391		113.714	0.585872		113.714	0.55429			113.746	0.519623		113.746	0.813692		113.714	0.657994
		113.936	0.469094		113.905	0.604109		113.905	0.47389			113.936	0.516218		113.936	0.802699		113.905	0.736631
		114.126	0.440887		114.095	0.600469		114.095	0.55389			114.126	0.527282		114.126	0.790066		114.095	0.658455
		114.317	0.483411		114.285	0.630456		114.285	0.5255			114.317	0.520913		114.317	0.788079		114.285	0.679231
		114.507	0.463992		114.475	0.600356		114.475	0.54383			114.507	0.523471		114.507	0.788619		114.475	0.747006
		114.697	0.465476		114.665	0.604206		114.665	0.46952			114.697	0.528927		114.697	0.765065		114.665	0.689036
		114.887	0.475887		114.855	0.570517		114.855	0.56141			114.887	0.522822		114.887	0.723492		114.855	0.596179
		115.077	0.52075		115.045	0.588933		115.045	0.55262			115.077	0.510728		115.077	0.858748		115.045	0.682826
		115.268	0.457244		115.236	0.572662		115.236	0.50046			115.268	0.526915		115.268	0.805314		115.236	0.624874
		115.458	0.495489		115.426	0.630062		115.426	0.50216			115.458	0.515133		115.458	0.806263		115.426	0.647376
		115.648	0.486493		115.616	0.59308		115.616	0.52608			115.648	0.528903		115.648	0.740328		115.616	0.642462
		115.838	0.508017		115.806	0.614728		115.806	0.5489			115.838	0.520256		115.838	0.817154		115.806	0.705578
		116.028	0.457141		115.996	0.632078		115.996	0.53196			116.028	0.521268		116.028	0.792911		115.996	0.599315
		116.219	0.480171		116.186	0.625602		116.186	0.54541			116.219	0.507527		116.219	0.800266		116.186	0.666265
		116.409	0.501984		116.377	0.570561		116.377	0.52932			116.409	0.508361		116.409	0.736845		116.377	0.683674
		116.599	0.480048		116.567	0.593884		116.567	0.48865			116.599	0.519668		116.599	0.804384		116.567	0.803599
		116.789	0.454713		116.757	0.596973		116.757	0.53216			116.789	0.532854		116.789	0.757945		116.757	0.662991
		116.979	0.471127		116.947	0.654108		116.947	0.51916			116.979	0.526682		116.979	0.730541		116.947	0.607869
		117.17	0.476149		117.137	0.605349		117.137	0.49094			117.17	0.525488		117.17	0.707943		117.137	0.637396
		117.36	0.480584		117.327	0.589162		117.327	0.50684			117.36	0.513448		117.36	0.77127		117.327	0.67009
		117.55	0.489329		117.518	0.584376		117.518	0.52255			117.55	0.528086		117.55	0.785467		117.518	0.700943
		117.74	0.434634		117.708	0.608418		117.708	0.53153			117.74	0.512225		117.74	0.807065		117.708	0.640188
		117.931	0.476706		117.898	0.613149		117.898	0.54897			117.931	0.515656		117.931	0.805907		117.898	0.671117
		118.121	0.478474		118.088	0.599806		118.088	0.5672			118.121	0.524958		118.121	0.793052		118.088	0.641361
		118.311	0.465548		118.278	0.590681		118.278	0.55587			118.311	0.519749		118.311	0.777064		118.278	0.583643
		118.501	0.475365		118.468	0.585758		118.468	0.47709			118.501	0.518486		118.501	0.741319		118.468	0.672934
		118.691	0.496021		118.658	0.621729		118.658	0.52106			118.691	0.526646		118.691	0.756404		118.658	0.623009
		118.882	0.461482		118.849	0.612875		118.849	0.51303			118.882	0.516892		118.882	0.791253		118.849	0.668168
		119.072	0.501835		119.039	0.610642		119.039	0.52369			119.072	0.528663		119.072	0.816607		119.039	0.661287
		119.262	0.493167		119.229	0.615665		119.229	0.51898			119.262	0.521715		119.262	0.799367		119.229	0.702544
		119.452	0.47517		119.419	0.584953		119.419	0.48437			119.452	0.517794		119.452	0.76438		119.419	0.672904
		119.642	0.512365		119.609	0.64648		119.609	0.52658			119.642	0.52533		119.642	0.787828		119.609	0.807424
		119.833	0.496766		119.799	0.62175		119.799	0.50748			119.833	0.528048		119.833	0.817399		119.799	0.634943
		120.023	0.511944		119.99	0.597316		119.99	0.56519			120.023	0.525787		120.023	0.800809		119.99	0.722089
		120.213	0.467954		120.18	0.591854		120.18	0.47749			120.213	0.515098		120.213	0.817106		120.18	0.631137
		120.403	0.493157		120.37	0.602111		120.37	0.56192			120.403	0.539372		120.403	0.778845		120.37	0.744532
		120.593	0.509926		120.56	0.612306		120.56	0.56977			120.593	0.52624		120.593	0.795491		120.56	0.765744
		120.784	0.484231		120.75	0.59648		120.75	0.55572			120.784	0.523407		120.784	0.74943		120.75	0.637884
		120.974	0.491583		120.94	0.580022		120.94	0.53318			120.974	0.506774		120.974	0.757545		120.94	0.749771
		121.164	0.532985		121.131	0.640962		121.131	0.50922			121.164	0.518584		121.164	0.775918		121.131	0.705409
		121.354	0.505651		121.321	0.593652		121.321	0.50186			121.354	0.515601		121.354	0.80594		121.321	0.63043
		121.545	0.48693		121.511	0.609887		121.511	0.56988			121.545	0.524585		121.545	0.781187		121.511	0.584504
		121.735	0.521533		121.701	0.628399		121.701	0.5777			121.735	0.5198		121.735	0.829346		121.701	0.68734
		121.925	0.450717		121.891	0.634878		121.891	0.52206			121.925	0.524041		121.925	0.823558		121.891	0.695585
		122.115	0.51105		122.081	0.573377		122.081	0.566			122.115	0.512587		122.115	0.870167		122.081	0.777689
		122.305	0.495231		122.271	0.611369		122.271	0.50872			122.305	0.52374		122.305	0.758581		122.271	0.624365
		122.496	0.478356		122.462	0.604952		122.462	0.52886			122.496	0.519736		122.496	0.810555		122.462	0.714804
		122.686	0.498748		122.652	0.595843		122.652	0.57572			122.686	0.510486		122.686	0.814034		122.652	0.688174
		122.876	0.47806		122.842	0.625689		122.842	0.52282			122.876	0.521345		122.876	0.79355		122.842	0.624883
		123.066	0.499436		123.032	0.61138		123.032	0.58387			123.066	0.521029		123.066	0.763573		123.032	0.597059
		123.256	0.466348		123.222	0.632047		123.222	0.48693			123.256	0.526617		123.256	0.806283		123.222	0.696773
		123.447	0.468021		123.412	0.639249		123.412	0.54211			123.447	0.511483		123.447	0.751258		123.412	0.604425
		123.637	0.4695		123.603	0.599211		123.603	0.5599			123.637	0.522543		123.637	0.796906		123.603	0.651394
		123.827	0.500065		123.793	0.607097		123.793	0.52109			123.827	0.508683		123.827	0.833874		123.793	0.691847
		124.017	0.495401		123.983	0.644409		123.983	0.53835			124.017	0.514616		124.017	0.742928		123.983	0.59242
		124.207	0.482863		124.173	0.614992		124.173	0.55522			124.207	0.527775		124.207	0.807193		124.173	0.63718
		124.398	0.480089		124.363	0.61764		124.363	0.52495			124.398	0.522965		124.398	0.796167		124.363	0.714897
		124.588	0.496549		124.553	0.612167		124.553	0.54277			124.588	0.519302		124.588	0.730062		124.553	0.645532
		124.778	0.500826		124.744	0.574737		124.744	0.55186			124.778	0.510453		124.778	0.717378		124.744	0.692289
		124.968	0.49233		124.934	0.596089		124.934	0.57338			124.968	0.51881		124.968	0.838912		124.934	0.642548
		125.159	0.48658		125.124	0.61508		125.124	0.5259			125.159	0.529909		125.159	0.799483		125.124	0.699886
		125.349	0.471454		125.314	0.62323		125.314	0.52561			125.349	0.524111		125.349	0.760166		125.314	0.772728
		125.539	0.444545		125.504	0.605639		125.504	0.56017			125.539	0.515495		125.539	0.758925		125.504	0.593467
		125.729	0.499308		125.694	0.59747		125.694	0.55502			125.729	0.521737		125.729	0.754461		125.694	0.679794
		125.919	0.460989		125.884	0.636342		125.884	0.57557			125.919	0.520113		125.919	0.771182		125.884	0.693289
		126.11	0.469269		126.075	0.607796		126.075	0.54906			126.11	0.509684		126.11	0.75526		126.075	0.683209
		126.3	0.463227		126.265	0.617426		126.265	0.54268			126.3	0.525475		126.3	0.796762		126.265	0.737153
		126.49	0.471182		126.455	0.594302		126.455	0.55102			126.49	0.523526		126.49	0.81777		126.455	0.775135
		126.68	0.47518		126.645	0.626406		126.645	0.52605			126.68	0.524323		126.68	0.78289		126.645	0.626667
		126.87	0.480267		126.835	0.612333		126.835	0.5447			126.87	0.526335		126.87	0.813521		126.835	0.612346
		127.061	0.489979		127.025	0.618529		127.025	0.50565			127.061	0.539335		127.061	0.786416		127.025	0.610684
		127.251	0.47648		127.216	0.597764		127.216	0.53107			127.251	0.510013		127.251	0.82149		127.216	0.564131
		127.441	0.497786		127.406	0.631196		127.406	0.54465			127.441	0.521246		127.441	0.741923		127.406	0.681191
		127.631	0.462556		127.596	0.621769		127.596	0.52953			127.631	0.532619		127.631	0.794583		127.596	0.763152
		127.821	0.51163		127.786	0.614666		127.786	0.54645			127.821	0.505509		127.821	0.75899		127.786	0.690846
		128.012	0.480844		127.976	0.626524		127.976	0.53761			128.012	0.538456		128.012	0.822551		127.976	0.631411
		128.202	0.484496		128.166	0.606312		128.166	0.53618			128.202	0.517971		128.202	0.753912		128.166	0.658296
		128.392	0.492772		128.357	0.627257		128.357	0.53073			128.392	0.527973		128.392	0.769423		128.357	0.74491
		128.582	0.469171		128.547	0.614593		128.547	0.55245			128.582	0.527888		128.582	0.810516		128.547	0.740701
		128.773	0.441563		128.737	0.632638		128.737	0.54727			128.773	0.517375		128.773	0.8187		128.737	0.680509
		128.963	0.493686		128.927	0.636066		128.927	0.50092			128.963	0.523321		128.963	0.799018		128.927	0.70521
		129.153	0.53373		129.117	0.652808		129.117	0.53551			129.153	0.516817		129.153	0.820395		129.117	0.735705
		129.343	0.514036		129.307	0.633927		129.307	0.56737			129.343	0.517734		129.343	0.758259		129.307	0.677395
		129.533	0.552767		129.497	0.617494		129.497	0.54198			129.533	0.52899		129.533	0.83766		129.497	0.742014
		129.724	0.514111		129.688	0.659088		129.688	0.54835			129.724	0.526651		129.724	0.812797		129.688	0.747406
		129.914	0.5172		129.878	0.597674		129.878	0.54308			129.914	0.521406		129.914	0.785392		129.878	0.645187
		130.104	0.495857		130.068	0.585584		130.068	0.56969			130.104	0.523611		130.104	0.814842		130.068	0.723257
		130.294	0.464469		130.258	0.601536		130.258	0.52746			130.294	0.525166		130.294	0.790832		130.258	0.760827
		130.484	0.495787		130.448	0.603567		130.448	0.58322			130.484	0.532454		130.484	0.729155		130.448	0.72089
		130.675	0.478465		130.638	0.587496		130.638	0.56518			130.675	0.539846		130.675	0.787626		130.638	0.772678
		130.865	0.483106		130.829	0.607385		130.829	0.54683			130.865	0.536481		130.865	0.799814		130.829	0.665965
		131.055	0.476673		131.019	0.599966		131.019	0.54521			131.055	0.532967		131.055	0.783011		131.019	0.651176
		131.245	0.477681		131.209	0.611705		131.209	0.55684			131.245	0.530645		131.245	0.80824		131.209	0.649691
		131.435	0.506453		131.399	0.605763		131.399	0.56676			131.435	0.530742		131.435	0.852815		131.399	0.664309
		131.626	0.473385		131.589	0.64398		131.589	0.50487			131.626	0.532007		131.626	0.799607		131.589	0.686197
		131.816	0.544419		131.779	0.60955		131.779	0.55946			131.816	0.529757		131.816	0.839839		131.779	0.705074
		132.006	0.501375		131.97	0.645378		131.97	0.56967			132.006	0.535039		132.006	0.775841		131.97	0.705491
		132.196	0.501303		132.16	0.64161		132.16	0.5351			132.196	0.537556		132.196	0.814312		132.16	0.692312
		132.387	0.509954		132.35	0.608859		132.35	0.59217			132.387	0.519622		132.387	0.813602		132.35	0.798244
		132.577	0.500277		132.54	0.589135		132.54	0.546			132.577	0.523693		132.577	0.7734		132.54	0.741145
		132.767	0.476494		132.73	0.613672		132.73	0.55946			132.767	0.536603		132.767	0.786982		132.73	0.636377
		132.957	0.49165		132.92	0.601228		132.92	0.53728			132.957	0.529775		132.957	0.763358		132.92	0.707083
		133.147	0.525165		133.11	0.596231		133.11	0.51659			133.147	0.531422		133.147	0.794124		133.11	0.637808
		133.338	0.508287		133.301	0.5985		133.301	0.55802			133.338	0.534902		133.338	0.76977		133.301	0.765739
		133.528	0.457358		133.491	0.628269		133.491	0.53099			133.528	0.529151		133.528	0.804676		133.491	0.555256
		133.718	0.524859		133.681	0.577988		133.681	0.56191			133.718	0.519708		133.718	0.761721		133.681	0.717446
		133.908	0.475613		133.871	0.609421		133.871	0.54142			133.908	0.53124		133.908	0.784246		133.871	0.716416
		134.098	0.500011		134.061	0.627177		134.061	0.58735			134.098	0.529065		134.098	0.790796		134.061	0.787657
		134.289	0.476275		134.251	0.630793		134.251	0.53912			134.289	0.522615		134.289	0.755637		134.251	0.75363
		134.479	0.476162		134.442	0.611327		134.442	0.53589			134.479	0.516132		134.479	0.780516		134.442	0.747673
		134.669	0.494353		134.632	0.655911		134.632	0.57403			134.669	0.52607		134.669	0.788823		134.632	0.745827
		134.859	0.501768		134.822	0.624058		134.822	0.56154			134.859	0.533867		134.859	0.798888		134.822	0.747364
		135.049	0.517868		135.012	0.595179		135.012	0.5273			135.049	0.520949		135.049	0.769617		135.012	0.654019
		135.24	0.520618		135.202	0.6511		135.202	0.5647			135.24	0.53133		135.24	0.73379		135.202	0.619294
		135.43	0.513956		135.392	0.612647		135.392	0.55125			135.43	0.522868		135.43	0.750001		135.392	0.632253
		135.62	0.49001		135.583	0.594729		135.583	0.52151			135.62	0.525158		135.62	0.768875		135.583	0.789523
		135.81	0.500028		135.773	0.589241		135.773	0.56807			135.81	0.536129		135.81	0.7787		135.773	0.659668
		136.001	0.513335		135.963	0.655351		135.963	0.5479			136.001	0.524271		136.001	0.804691		135.963	0.684614
		136.191	0.528966		136.153	0.629441		136.153	0.56416			136.191	0.525444		136.191	0.795333		136.153	0.639111
		136.381	0.498357		136.343	0.602344		136.343	0.60286			136.381	0.52909		136.381	0.802926		136.343	0.656981
		136.571	0.479151		136.533	0.628567		136.533	0.54589			136.571	0.546938		136.571	0.799946		136.533	0.67089
		136.761	0.461373		136.723	0.651945		136.723	0.55208			136.761	0.527463		136.761	0.767817		136.723	0.77218
		136.952	0.515622		136.914	0.596791		136.914	0.52642			136.952	0.530876		136.952	0.845554		136.914	0.654525
		137.142	0.484618		137.104	0.637546		137.104	0.52708			137.142	0.517348		137.142	0.772488		137.104	0.598614
		137.332	0.437778		137.294	0.627914		137.294	0.55261			137.332	0.533376		137.332	0.842683		137.294	0.629528
		137.522	0.500019		137.484	0.614323		137.484	0.50655			137.522	0.531498		137.522	0.806071		137.484	0.805559
		137.712	0.49296		137.674	0.63055		137.674	0.58975			137.712	0.514981		137.712	0.782257		137.674	0.605626
		137.903	0.469206		137.864	0.630853		137.864	0.53877			137.903	0.532273		137.903	0.836655		137.864	0.741258
		138.093	0.486377		138.055	0.580477		138.055	0.52924			138.093	0.524788		138.093	0.775118		138.055	0.670083
		138.283	0.504513		138.245	0.655756		138.245	0.55386			138.283	0.533576		138.283	0.827715		138.245	0.672178
		138.473	0.494612		138.435	0.568602		138.435	0.51953			138.473	0.520424		138.473	0.788265		138.435	0.648145
		138.663	0.475077		138.625	0.666332		138.625	0.50949			138.663	0.530412		138.663	0.802152		138.625	0.631754
		138.854	0.50346		138.815	0.638117		138.815	0.53695			138.854	0.533619		138.854	0.805202		138.815	0.682726
		139.044	0.481951		139.005	0.635822		139.005	0.54402			139.044	0.525867		139.044	0.806507		139.005	0.654034
		139.234	0.495207		139.196	0.621967		139.196	0.56576			139.234	0.537305		139.234	0.760536		139.196	0.65258
		139.424	0.483047		139.386	0.622837		139.386	0.52616			139.424	0.539081		139.424	0.815952		139.386	0.705635
		139.615	0.500217		139.576	0.618542		139.576	0.58179			139.615	0.527627		139.615	0.799051		139.576	0.69247
		139.805	0.487257		139.766	0.61836		139.766	0.53241			139.805	0.534841		139.805	0.841381		139.766	0.682116
		139.995	0.495935		139.956	0.60688		139.956	0.54114			139.995	0.526315		139.995	0.832		139.956	0.766171
		140.185	0.467824		140.146	0.624904		140.146	0.56997			140.185	0.522573		140.185	0.75319		140.146	0.682759
		140.375	0.51947		140.336	0.594048		140.336	0.53814			140.375	0.52849		140.375	0.763544		140.336	0.705157
		140.566	0.546885		140.527	0.630409		140.527	0.57448			140.566	0.526974		140.566	0.757835		140.527	0.653475
		140.756	0.551561		140.717	0.616332		140.717	0.5291			140.756	0.525389		140.756	0.81655		140.717	0.628809
		140.946	0.512322		140.907	0.609625		140.907	0.5064			140.946	0.521719		140.946	0.798716		140.907	0.63529
		141.136	0.491288		141.097	0.622682		141.097	0.57063			141.136	0.549603		141.136	0.770701		141.097	0.572224
		141.326	0.533971		141.287	0.611211		141.287	0.5178			141.326	0.529896		141.326	0.797912		141.287	0.682831
		141.517	0.545716		141.477	0.644197		141.477	0.52766			141.517	0.530393		141.517	0.791503		141.477	0.675228
		141.707	0.558109		141.668	0.646032		141.668	0.59281			141.707	0.52887		141.707	0.814469		141.668	0.689324
		141.897	0.5616		141.858	0.655535		141.858	0.58955			141.897	0.530171		141.897	0.779288		141.858	0.694093
		142.087	0.524669		142.048	0.604722		142.048	0.55881			142.087	0.52965		142.087	0.787881		142.048	0.794608
		142.277	0.527789		142.238	0.623891		142.238	0.56205			142.277	0.541499		142.277	0.826835		142.238	0.650065
		142.468	0.520278		142.428	0.601504		142.428	0.57311			142.468	0.522302		142.468	0.774674		142.428	0.711159
		142.658	0.543921		142.618	0.631841		142.618	0.56377			142.658	0.523612		142.658	0.809908		142.618	0.653807
		142.848	0.50481		142.809	0.639179		142.809	0.59288			142.848	0.530026		142.848	0.744244		142.809	0.67369
		143.038	0.51132		142.999	0.633524		142.999	0.56833			143.038	0.536298		143.038	0.784533		142.999	0.738532
		143.229	0.550446		143.189	0.634394		143.189	0.57959			143.229	0.5187		143.229	0.746491		143.189	0.677306
		143.419	0.491242		143.379	0.635546		143.379	0.55385			143.419	0.537365		143.419	0.804598		143.379	0.790997
		143.609	0.497928		143.569	0.611846		143.569	0.53357			143.609	0.540434		143.609	0.799525		143.569	0.618423
		143.799	0.506594		143.759	0.621057		143.759	0.53446			143.799	0.53415		143.799	0.795268		143.759	0.605448
		143.989	0.509676		143.949	0.580169		143.949	0.54798			143.989	0.533345		143.989	0.765884		143.949	0.734307
		144.18	0.504386		144.14	0.625735		144.14	0.52102			144.18	0.535343		144.18	0.732702		144.14	0.659708
		144.37	0.547396		144.33	0.630678		144.33	0.5561			144.37	0.535987		144.37	0.846984		144.33	0.627624
		144.56	0.516955		144.52	0.619627		144.52	0.54855			144.56	0.532271		144.56	0.793403		144.52	0.655429
		144.75	0.497418		144.71	0.652096		144.71	0.55174			144.75	0.537936		144.75	0.762031		144.71	0.736333
		144.94	0.513439		144.9	0.639706		144.9	0.57481			144.94	0.523843		144.94	0.840403		144.9	0.724319
		145.131	0.548301		145.09	0.624142		145.09	0.55089			145.131	0.533876		145.131	0.751589		145.09	0.600314
		145.321	0.484322		145.281	0.632328		145.281	0.55628			145.321	0.533478		145.321	0.72752		145.281	0.773531
		145.511	0.536403		145.471	0.639222		145.471	0.57575			145.511	0.540806		145.511	0.788352		145.471	0.637807
		145.701	0.515997		145.661	0.628089		145.661	0.54549			145.701	0.537925		145.701	0.799748		145.661	0.794101
		145.891	0.525818		145.851	0.623878		145.851	0.52395			145.891	0.608244		145.891	0.78845		145.851	0.674835
		146.082	0.542502		146.041	0.609928		146.041	0.56163			146.082	0.591545		146.082	0.756365		146.041	0.699445
		146.272	0.484751		146.231	0.587609		146.231	0.55767			146.272	0.542665		146.272	0.797617		146.231	0.546475
		146.462	0.531491		146.422	0.614198		146.422	0.5601			146.462	0.539457		146.462	0.778713		146.422	0.626831
		146.652	0.541248		146.612	0.638224		146.612	0.56501			146.652	0.539472		146.652	0.776965		146.612	0.651502
		146.843	0.528636		146.802	0.593656		146.802	0.53996			146.843	0.53153		146.843	0.816563		146.802	0.669385
		147.033	0.568074		146.992	0.641145		146.992	0.54885			147.033	0.603983		147.033	0.749713		146.992	0.672886
		147.223	0.56521		147.182	0.66085		147.182	0.56273			147.223	0.528752		147.223	0.855835		147.182	0.697998
		147.413	0.54123		147.372	0.641708		147.372	0.55617			147.413	0.542091		147.413	0.837774		147.372	0.627777
		147.603	0.500505		147.562	0.606226		147.562	0.58513			147.603	0.542981		147.603	0.775608		147.562	0.675194
		147.794	0.547622		147.753	0.641034		147.753	0.55906			147.794	0.532418		147.794	0.819036		147.753	0.638744
		147.984	0.545865		147.943	0.653661		147.943	0.60312			147.984	0.556969		147.984	0.747686		147.943	0.625772
		148.174	0.511455		148.133	0.612357		148.133	0.52461			148.174	0.521055		148.174	0.788834		148.133	0.704946
		148.364	0.547509		148.323	0.633404		148.323	0.54261			148.364	0.538219		148.364	0.821173		148.323	0.71717
		148.554	0.509293		148.513	0.640635		148.513	0.59039			148.554	0.527518		148.554	0.769759		148.513	0.639492
		148.745	0.526967		148.703	0.624249		148.703	0.50588			148.745	0.519468		148.745	0.780891		148.703	0.670179
		148.935	0.49498		148.894	0.653015		148.894	0.57657			148.935	0.595025		148.935	0.807128		148.894	0.643154
		149.125	0.507563		149.084	0.641568		149.084	0.55301			149.125	0.607767		149.125	0.799786		149.084	0.70367
		149.315	0.525769		149.274	0.640716		149.274	0.57036			149.315	0.53896		149.315	0.785362		149.274	0.668296
		149.505	0.492155		149.464	0.594104		149.464	0.5592			149.505	0.602849		149.505	0.796825		149.464	0.718771
		149.696	0.500541		149.654	0.602525		149.654	0.53088			149.696	0.613567		149.696	0.82122		149.654	0.721776
		149.886	0.48798		149.844	0.647226		149.844	0.55922			149.886	0.548346		149.886	0.790221		149.844	0.722021
		150.076	0.508258		150.035	0.601304		150.035	0.55339			150.076	0.544234		150.076	0.743809		150.035	0.763453
		150.266	0.521951		150.225	0.601786		150.225	0.52083			150.266	0.54599		150.266	0.805477		150.225	0.621311
		150.457	0.517195		150.415	0.598335		150.415	0.57008			150.457	0.551388		150.457	0.771162		150.415	0.67795
		150.647	0.553791		150.605	0.641809		150.605	0.53902			150.647	0.532889		150.647	0.814873		150.605	0.697812
		150.837	0.473727		150.795	0.607191		150.795	0.54669			150.837	0.531959		150.837	0.798882		150.795	0.708189
		151.027	0.522043		150.985	0.654022		150.985	0.57853			151.027	0.552877		151.027	0.80107		150.985	0.664064
		151.217	0.532687		151.175	0.613212		151.175	0.55092			151.217	0.608575		151.217	0.823735		151.175	0.63056
		151.408	0.503947		151.366	0.652815		151.366	0.55581			151.408	0.595229		151.408	0.833468		151.366	0.562559
		151.598	0.496331		151.556	0.628834		151.556	0.59111			151.598	0.541269		151.598	0.73561		151.556	0.729903
		151.788	0.511228		151.746	0.639962		151.746	0.55619			151.788	0.530606		151.788	0.857059		151.746	0.776191
		151.978	0.528113		151.936	0.63104		151.936	0.57732			151.978	0.538411		151.978	0.782846		151.936	0.620101
		152.168	0.470019		152.126	0.605347		152.126	0.59931			152.168	0.53847		152.168	0.792346		152.126	0.651862
		152.359	0.561624		152.316	0.639191		152.316	0.56441			152.359	0.540569		152.359	0.783176		152.316	0.642778
		152.549	0.53857		152.507	0.629096		152.507	0.54442			152.549	0.523905		152.549	0.782297		152.507	0.676568
		152.739	0.520088		152.697	0.607576		152.697	0.55356			152.739	0.523815		152.739	0.772809		152.697	0.636097
		152.929	0.531944		152.887	0.622333		152.887	0.57091			152.929	0.529178		152.929	0.813938		152.887	0.701055
		153.119	0.532537		153.077	0.629413		153.077	0.5767			153.119	0.525377		153.119	0.802208		153.077	0.66192
		153.31	0.543918		153.267	0.625902		153.267	0.58539			153.31	0.531601		153.31	0.850191		153.267	0.623018
		153.5	0.514096		153.457	0.628901		153.457	0.55876			153.5	0.540031		153.5	0.806416		153.457	0.598365
		153.69	0.488944		153.648	0.664514		153.648	0.5715			153.69	0.537822		153.69	0.747616		153.648	0.661201
		153.88	0.54672		153.838	0.615022		153.838	0.57256			153.88	0.526688		153.88	0.772201		153.838	0.692636
		154.071	0.50516		154.028	0.603288		154.028	0.54315			154.071	0.536686		154.071	0.835349		154.028	0.683944
		154.261	0.544199		154.218	0.638499		154.218	0.51282			154.261	0.535457		154.261	0.779742		154.218	0.749061
		154.451	0.537812		154.408	0.624472		154.408	0.55534			154.451	0.536288		154.451	0.817883		154.408	0.617587
		154.641	0.560072		154.598	0.61693		154.598	0.57335			154.641	0.603084		154.641	0.785822		154.598	0.669181
		154.831	0.569825		154.788	0.584782		154.788	0.55127			154.831	0.589321		154.831	0.759081		154.788	0.604338
		155.022	0.569782		154.979	0.609052		154.979	0.56077			155.022	0.52987		155.022	0.784232		154.979	0.731468
		155.212	0.565011		155.169	0.612691		155.169	0.5273			155.212	0.546263		155.212	0.858356		155.169	0.663122
		155.402	0.538829		155.359	0.626984		155.359	0.55157			155.402	0.538679		155.402	0.79885		155.359	0.713033
		155.592	0.548498		155.549	0.655173		155.549	0.57853			155.592	0.524214		155.592	0.827053		155.549	0.613031
		155.782	0.538161		155.739	0.629457		155.739	0.54833			155.782	0.531408		155.782	0.810902		155.739	0.679209
		155.973	0.569501		155.929	0.606103		155.929	0.55731			155.973	0.545762		155.973	0.808051		155.929	0.689155
		156.163	0.510466		156.12	0.657698		156.12	0.50706			156.163	0.530533		156.163	0.801928		156.12	0.608852
		156.353	0.571108		156.31	0.63815		156.31	0.57873			156.353	0.598508		156.353	0.72915		156.31	0.697881
		156.543	0.540365		156.5	0.632336		156.5	0.58955			156.543	0.53765		156.543	0.780249		156.5	0.69811
		156.733	0.519446		156.69	0.643694		156.69	0.55182			156.733	0.538322		156.733	0.804431		156.69	0.723869
		156.924	0.534345		156.88	0.63773		156.88	0.53958			156.924	0.534266		156.924	0.830932		156.88	0.666666
		157.114	0.51975		157.07	0.642154		157.07	0.57176			157.114	0.551656		157.114	0.830547		157.07	0.633349
		157.304	0.55641		157.261	0.620719		157.261	0.56213			157.304	0.54971		157.304	0.758157		157.261	0.762718
		157.494	0.550554		157.451	0.642897		157.451	0.54484			157.494	0.53643		157.494	0.794763		157.451	0.724169
		157.685	0.57343		157.641	0.633981		157.641	0.56193			157.685	0.539681		157.685	0.80738		157.641	0.690302
		157.875	0.579169		157.831	0.630102		157.831	0.59105			157.875	0.53498		157.875	0.793913		157.831	0.723052
		158.065	0.548195		158.021	0.616476		158.021	0.56199			158.065	0.544406		158.065	0.802908		158.021	0.643292
		158.255	0.583833		158.211	0.618447		158.211	0.5466			158.255	0.530156		158.255	0.834618		158.211	0.644423
		158.445	0.540806		158.401	0.639645		158.401	0.56873			158.445	0.543873		158.445	0.757538		158.401	0.691507
		158.636	0.54026		158.592	0.650006		158.592	0.53442			158.636	0.540876		158.636	0.780844		158.592	0.653222
		158.826	0.515174		158.782	0.63338		158.782	0.54954			158.826	0.551157		158.826	0.798425		158.782	0.640404
		159.016	0.52472		158.972	0.627709		158.972	0.54991			159.016	0.550537		159.016	0.820217		158.972	0.63681
		159.206	0.549666		159.162	0.622288		159.162	0.56563			159.206	0.54977		159.206	0.800424		159.162	0.687561
		159.396	0.523227		159.352	0.629781		159.352	0.55532			159.396	0.532303		159.396	0.861987		159.352	0.743892
		159.587	0.580874		159.542	0.6482		159.542	0.55902			159.587	0.539584		159.587	0.808283		159.542	0.654297
		159.777	0.564632		159.733	0.597935		159.733	0.54696			159.777	0.551233		159.777	0.786112		159.733	0.640085
		159.967	0.571985		159.923	0.634804		159.923	0.57942			159.967	0.535281		159.967	0.77697		159.923	0.672722
		160.157	0.520494		160.113	0.699188		160.113	0.58635			160.157	0.559038		160.157	0.859287		160.113	0.702047
		160.347	0.533639		160.303	0.654666		160.303	0.53985			160.347	0.554029		160.347	0.792889		160.303	0.760168
		160.538	0.579575		160.493	0.653833		160.493	0.6219			160.538	0.545495		160.538	0.81367		160.493	0.603257
		160.728	0.576117		160.683	0.65984		160.683	0.55011			160.728	0.544468		160.728	0.801948		160.683	0.787215
		160.918	0.551858		160.874	0.629014		160.874	0.57607			160.918	0.5463		160.918	0.75741		160.874	0.682383
		161.108	0.542419		161.064	0.662883		161.064	0.54066			161.108	0.543862		161.108	0.753767		161.064	0.660946
		161.299	0.534518		161.254	0.626798		161.254	0.55996			161.299	0.540712		161.299	0.797263		161.254	0.693891
		161.489	0.501144		161.444	0.65019		161.444	0.55476			161.489	0.54053		161.489	0.765697		161.444	0.652698
		161.679	0.526071		161.634	0.625063		161.634	0.56167			161.679	0.539345		161.679	0.793646		161.634	0.717775
		161.869	0.551807		161.824	0.60539		161.824	0.52683			161.869	0.535086		161.869	0.811809		161.824	0.661513
		162.059	0.506889		162.014	0.663537		162.014	0.61577			162.059	0.540472		162.059	0.717543		162.014	0.645819
		162.25	0.523038		162.205	0.651109		162.205	0.56431			162.25	0.535356		162.25	0.802052		162.205	0.685077
		162.44	0.544192		162.395	0.657378		162.395	0.56881			162.44	0.548972		162.44	0.759643		162.395	0.733697
		162.63	0.53875		162.585	0.6122		162.585	0.59197			162.63	0.601447		162.63	0.801177		162.585	0.612648
		162.82	0.532722		162.775	0.635202		162.775	0.56848			162.82	0.544666		162.82	0.84041		162.775	0.651762
		163.01	0.532341		162.965	0.642893		162.965	0.61039			163.01	0.535775		163.01	0.776367		162.965	0.686906
		163.201	0.500783		163.155	0.641346		163.155	0.56587			163.201	0.543173		163.201	0.802455		163.155	0.699554
		163.391	0.513597		163.346	0.6466		163.346	0.57709			163.391	0.545025		163.391	0.829203		163.346	0.676144
		163.581	0.584103		163.536	0.631837		163.536	0.56876			163.581	0.588287		163.581	0.743361		163.536	0.689332
		163.771	0.553163		163.726	0.625976		163.726	0.55463			163.771	0.530891		163.771	0.816403		163.726	0.635606
		163.961	0.531715		163.916	0.61531		163.916	0.56778			163.961	0.534656		163.961	0.846402		163.916	0.744864
		164.152	0.5323		164.106	0.650381		164.106	0.52492			164.152	0.539771		164.152	0.784073		164.106	0.704168
		164.342	0.541576		164.296	0.611406		164.296	0.54725			164.342	0.587285		164.342	0.814073		164.296	0.63044
		164.532	0.538126		164.487	0.648362		164.487	0.54838			164.532	0.530911		164.532	0.824769		164.487	0.730116
		164.722	0.611475		164.677	0.631528		164.677	0.54264			164.722	0.524576		164.722	0.77431		164.677	0.700059
		164.913	0.595241		164.867	0.645985		164.867	0.56189			164.913	0.532475		164.913	0.85304		164.867	0.712613
		165.103	0.583256		165.057	0.644468		165.057	0.58552			165.103	0.53772		165.103	0.812433		165.057	0.714983
		165.293	0.566941		165.247	0.666796		165.247	0.54839			165.293	0.519817		165.293	0.822143		165.247	0.645024
		165.483	0.555511		165.437	0.643133		165.437	0.60145			165.483	0.547877		165.483	0.856051		165.437	0.774851
		165.673	0.520243		165.627	0.680634		165.627	0.5544			165.673	0.535258		165.673	0.857252		165.627	0.630483
		165.864	0.559313		165.818	0.675354		165.818	0.59486			165.864	0.543931		165.864	0.783467		165.818	0.640584
		166.054	0.533725		166.008	0.623573		166.008	0.61376			166.054	0.542568		166.054	0.732821		166.008	0.645433
		166.244	0.512235		166.198	0.650474		166.198	0.58801			166.244	0.598446		166.244	0.769664		166.198	0.749489
		166.434	0.544864		166.388	0.636763		166.388	0.55729			166.434	0.548957		166.434	0.797538		166.388	0.69594
		166.624	0.530819		166.578	0.647922		166.578	0.60878			166.624	0.523713		166.624	0.831722		166.578	0.604563
		166.815	0.57605		166.768	0.652934		166.768	0.59403			166.815	0.54304		166.815	0.834588		166.768	0.734477
		167.005	0.541422		166.959	0.616034		166.959	0.58818			167.005	0.543085		167.005	0.811113		166.959	0.689544
		167.195	0.541034		167.149	0.612959		167.149	0.5481			167.195	0.535444		167.195	0.801158		167.149	0.61655
		167.385	0.532346		167.339	0.650612		167.339	0.53581			167.385	0.551599		167.385	0.793269		167.339	0.619723
		167.575	0.555604		167.529	0.637634		167.529	0.5459			167.575	0.54041		167.575	0.761917		167.529	0.747863
		167.766	0.5188		167.719	0.598137		167.719	0.53611			167.766	0.531		167.766	0.802892		167.719	0.659504
		167.956	0.555925		167.909	0.61244		167.909	0.5352			167.956	0.555019		167.956	0.799006		167.909	0.709661
		168.146	0.584181		168.1	0.649985		168.1	0.55848			168.146	0.537157		168.146	0.795936		168.1	0.693043
		168.336	0.566865		168.29	0.63117		168.29	0.5529			168.336	0.567968		168.336	0.757881		168.29	0.715321
		168.527	0.536731		168.48	0.660455		168.48	0.57797			168.527	0.546247		168.527	0.790744		168.48	0.704413
		168.717	0.562421		168.67	0.633804		168.67	0.57162			168.717	0.619164		168.717	0.820711		168.67	0.738449
		168.907	0.577025		168.86	0.630056		168.86	0.56891			168.907	0.545439		168.907	0.771873		168.86	0.717296
		169.097	0.516374		169.05	0.629517		169.05	0.5487			169.097	0.550551		169.097	0.755208		169.05	0.640844
		169.287	0.516856		169.24	0.62984		169.24	0.58094			169.287	0.541125		169.287	0.768504		169.24	0.67543
		169.478	0.520598		169.431	0.626982		169.431	0.58059			169.478	0.547251		169.478	0.796055		169.431	0.695231
		169.668	0.537949		169.621	0.621774		169.621	0.55284			169.668	0.61198		169.668	0.791367		169.621	0.638635
		169.858	0.601287		169.811	0.684634		169.811	0.58213			169.858	0.553378		169.858	0.812887		169.811	0.638384
		170.048	0.520389		170.001	0.641286		170.001	0.53242			170.048	0.604462		170.048	0.783538		170.001	0.688155
		170.238	0.542233		170.191	0.675209		170.191	0.5749			170.238	0.550589		170.238	0.822611		170.191	0.648862
		170.429	0.541815		170.381	0.6396		170.381	0.57576			170.429	0.555834		170.429	0.781874		170.381	0.67399
		170.619	0.564118		170.572	0.655807		170.572	0.58778			170.619	0.566547		170.619	0.719941		170.572	0.675449
		170.809	0.513605		170.762	0.626378		170.762	0.56516			170.809	0.560014		170.809	0.840137		170.762	0.677869
		170.999	0.532278		170.952	0.628515		170.952	0.54815			170.999	0.550873		170.999	0.775544		170.952	0.677392
		171.189	0.557227		171.142	0.656144		171.142	0.58707			171.189	0.544195		171.189	0.755528		171.142	0.673885
		171.38	0.55621		171.332	0.66643		171.332	0.58487			171.38	0.557205		171.38	0.750776		171.332	0.715276
		171.57	0.543683		171.522	0.62107		171.522	0.55819			171.57	0.532323		171.57	0.771078		171.522	0.666086
		171.76	0.56621		171.713	0.647992		171.713	0.56342			171.76	0.556428		171.76	0.846391		171.713	0.636302
		171.95	0.530312		171.903	0.678264		171.903	0.52076			171.95	0.607113		171.95	0.705008		171.903	0.739727
		172.141	0.531197		172.093	0.652149		172.093	0.5532			172.141	0.551067		172.141	0.797506		172.093	0.637993
		172.331	0.574916		172.283	0.656693		172.283	0.56179			172.331	0.55215		172.331	0.76216		172.283	0.62423
		172.521	0.533667		172.473	0.654615		172.473	0.55494			172.521	0.554707		172.521	0.809807		172.473	0.612158
		172.711	0.526407		172.663	0.652332		172.663	0.56637			172.711	0.546182		172.711	0.781043		172.663	0.627081
		172.901	0.499352		172.853	0.661389		172.853	0.5923			172.901	0.564668		172.901	0.788468		172.853	0.680133
		173.092	0.545575		173.044	0.651382		173.044	0.5839			173.092	0.615827		173.092	0.817863		173.044	0.67913
		173.282	0.537112		173.234	0.617927		173.234	0.55662			173.282	0.53796		173.282	0.782912		173.234	0.739503
		173.472	0.563139		173.424	0.641395		173.424	0.56411			173.472	0.611524		173.472	0.826608		173.424	0.68614
		173.662	0.572724		173.614	0.627447		173.614	0.58335			173.662	0.545846		173.662	0.75689		173.614	0.712014
		173.852	0.538776		173.804	0.602438		173.804	0.59047			173.852	0.54279		173.852	0.816132		173.804	0.708419
		174.043	0.529388		173.994	0.618816		173.994	0.56092			174.043	0.553362		174.043	0.768854		173.994	0.692244
		174.233	0.54756		174.185	0.688502		174.185	0.50652			174.233	0.56736		174.233	0.769384		174.185	0.640594
		174.423	0.525947		174.375	0.661371		174.375	0.57575			174.423	0.560114		174.423	0.84709		174.375	0.648518
		174.613	0.53426		174.565	0.633429		174.565	0.58263			174.613	0.537939		174.613	0.72546		174.565	0.690749
		174.803	0.545637		174.755	0.608719		174.755	0.54565			174.803	0.56605		174.803	0.751815		174.755	0.744343
		174.994	0.575962		174.945	0.678753		174.945	0.57228			174.994	0.540995		174.994	0.794113		174.945	0.712327
		175.184	0.512052		175.135	0.618451		175.135	0.59238			175.184	0.565288		175.184	0.827204		175.135	0.698136
		175.374	0.523838		175.326	0.650889		175.326	0.54595			175.374	0.55318		175.374	0.794074		175.326	0.684356
		175.564	0.515123		175.516	0.634333		175.516	0.61441			175.564	0.607109		175.564	0.838085		175.516	0.659119
		175.755	0.524935		175.706	0.647139		175.706	0.5516			175.755	0.543661		175.755	0.744771		175.706	0.738603
		175.945	0.501976		175.896	0.637559		175.896	0.58062			175.945	0.546646		175.945	0.805657		175.896	0.669922
		176.135	0.5318		176.086	0.648446		176.086	0.56096			176.135	0.596886		176.135	0.759656		176.086	0.616384
		176.325	0.545218		176.276	0.644264		176.276	0.5637			176.325	0.558405		176.325	0.80601		176.276	0.658936
		176.515	0.549125		176.466	0.664352		176.466	0.57319			176.515	0.538426		176.515	0.777428		176.466	0.609711
		176.706	0.50857		176.657	0.645559		176.657	0.59085			176.706	0.550564		176.706	0.791396		176.657	0.680015
		176.896	0.525199		176.847	0.669553		176.847	0.5716			176.896	0.551068		176.896	0.709946		176.847	0.707876
		177.086	0.542939		177.037	0.659834		177.037	0.55651			177.086	0.552998		177.086	0.761721		177.037	0.733392
		177.276	0.537047		177.227	0.634409		177.227	0.55571			177.276	0.542343		177.276	0.774234		177.227	0.675565
		177.466	0.558458		177.417	0.640756		177.417	0.55801			177.466	0.537927		177.466	0.709369		177.417	0.716489
		177.657	0.565338		177.607	0.652951		177.607	0.60132			177.657	0.609054		177.657	0.785796		177.607	0.620914
		177.847	0.56877		177.798	0.684632		177.798	0.56279			177.847	0.616271		177.847	0.782717		177.798	0.713628
		178.037	0.541826		177.988	0.654949		177.988	0.57987			178.037	0.552599		178.037	0.794693		177.988	0.636782
		178.227	0.5373		178.178	0.633234		178.178	0.61437			178.227	0.530672		178.227	0.848746		178.178	0.814018
		178.417	0.530216		178.368	0.658918		178.368	0.59536			178.417	0.533453		178.417	0.77248		178.368	0.791672
		178.608	0.515995		178.558	0.633455		178.558	0.59112			178.608	0.545868		178.608	0.804676		178.558	0.714359
		178.798	0.547252		178.748	0.649617		178.748	0.59143			178.798	0.619668		178.798	0.753635		178.748	0.745941
		178.988	0.529634		178.939	0.645456		178.939	0.61182			178.988	0.595785		178.988	0.767922		178.939	0.774445
		179.178	0.521961		179.129	0.642819		179.129	0.58725			179.178	0.53481		179.178	0.798493		179.129	0.730905
		179.369	0.52067		179.319	0.670413		179.319	0.61052			179.369	0.534688		179.369	0.757027		179.319	0.714932
		179.559	0.515106		179.509	0.644111		179.509	0.6033			179.559	0.54224		179.559	0.778461		179.509	0.733039
		179.749	0.463793		179.699	0.662888		179.699	0.58115			179.749	0.549044		179.749	0.739008		179.699	0.699474
		179.939	0.444027		179.889	0.645302		179.889	0.55204			179.939	0.533764		179.939	0.817502		179.889	0.785693
		180.129	0.450085		180.079	0.619373		180.079	0.54957			180.129	0.550462		180.129	0.81936		180.079	0.747234
		180.32	0.470768		180.27	0.663978		180.27	0.57942			180.32	0.533845		180.32	0.790759		180.27	0.740509
		180.51	0.461958		180.46	0.687325		180.46	0.55128			180.51	0.541063		180.51	0.776467		180.46	0.67711
		180.7	0.441592		180.65	0.655005		180.65	0.55012			180.7	0.530756		180.7	0.799028		180.65	0.694718
		180.89	0.488361		180.84	0.641681		180.84	0.55349			180.89	0.539404		180.89	0.748732		180.84	0.675099
		181.08	0.469777		181.03	0.629658		181.03	0.56717			181.08	0.523265		181.08	0.80307		181.03	0.597617
		181.271	0.456205		181.22	0.660999		181.22	0.57928			181.271	0.555896		181.271	0.772356		181.22	0.697429
		181.461	0.489584		181.411	0.650168		181.411	0.55824			181.461	0.53995		181.461	0.767705		181.411	0.77352
		181.651	0.441812		181.601	0.648346		181.601	0.53677			181.651	0.531742		181.651	0.762731		181.601	0.751982
		181.841	0.490177		181.791	0.645525		181.791	0.57314			181.841	0.551514		181.841	0.730548		181.791	0.737768
		182.031	0.489839		181.981	0.68699		181.981	0.61121			182.031	0.540508		182.031	0.724396		181.981	0.674337
		182.222	0.468672		182.171	0.644054		182.171	0.57743			182.222	0.606889		182.222	0.798912		182.171	0.670195
		182.412	0.495895		182.361	0.656612		182.361	0.61009			182.412	0.60173		182.412	0.76269		182.361	0.692142
		182.602	0.437781		182.552	0.638091		182.552	0.52326			182.602	0.56011		182.602	0.768849		182.552	0.679164
		182.792	0.46196		182.742	0.636254		182.742	0.55891			182.792	0.54801		182.792	0.781708		182.742	0.721626
		182.983	0.475019		182.932	0.647449		182.932	0.56422			182.983	0.542724		182.983	0.786074		182.932	0.74006
		183.173	0.463802		183.122	0.639767		183.122	0.55538			183.173	0.551597		183.173	0.759865		183.122	0.692722
		183.363	0.467014		183.312	0.626016		183.312	0.58252			183.363	0.557044		183.363	0.711315		183.312	0.7265
		183.553	0.478955		183.502	0.611233		183.502	0.6024			183.553	0.541627		183.553	0.746047		183.502	0.690272
		183.743	0.462361		183.692	0.658349		183.692	0.59067			183.743	0.565491		183.743	0.799049		183.692	0.674982
		183.934	0.488803		183.883	0.653192		183.883	0.58617			183.934	0.538807		183.934	0.841749		183.883	0.677758
		184.124	0.469689		184.073	0.61427		184.073	0.5899			184.124	0.55965		184.124	0.814635		184.073	0.685386
		184.314	0.467958		184.263	0.635979		184.263	0.5788			184.314	0.55126		184.314	0.762615		184.263	0.608392
		184.504	0.490323		184.453	0.679729		184.453	0.55698			184.504	0.566621		184.504	0.806439		184.453	0.778378
		184.694	0.474153		184.643	0.609447		184.643	0.56095			184.694	0.552901		184.694	0.748821		184.643	0.682993
		184.885	0.52412		184.833	0.680831		184.833	0.58985			184.885	0.55861		184.885	0.811098		184.833	0.754898
		185.075	0.515702		185.024	0.657408		185.024	0.57602			185.075	0.566891		185.075	0.789849		185.024	0.746913
		185.265	0.507544		185.214	0.661089		185.214	0.51305			185.265	0.547892		185.265	0.748645		185.214	0.665194
		185.455	0.490138		185.404	0.670438		185.404	0.64215			185.455	0.559703		185.455	0.809419		185.404	0.795737
		185.645	0.472449		185.594	0.643483		185.594	0.5771			185.645	0.60284		185.645	0.797845		185.594	0.615552
		185.836	0.489896		185.784	0.641012		185.784	0.61738			185.836	0.600526		185.836	0.784699		185.784	0.61016
		186.026	0.489712		185.974	0.699191		185.974	0.56706			186.026	0.537175		186.026	0.883016		185.974	0.754112
		186.216	0.493984		186.165	0.635528		186.165	0.57042			186.216	0.563262		186.216	0.814411		186.165	0.656506
		186.406	0.512122		186.355	0.677099		186.355	0.56068			186.406	0.549833		186.406	0.803733		186.355	0.684741
		186.597	0.50457		186.545	0.672422		186.545	0.61345			186.597	0.544247		186.597	0.784358		186.545	0.732253
		186.787	0.502311		186.735	0.668109		186.735	0.61448			186.787	0.545324		186.787	0.778991		186.735	0.664882
		186.977	0.489098		186.925	0.630824		186.925	0.62512			186.977	0.55676		186.977	0.789964		186.925	0.692881
		187.167	0.487414		187.115	0.677421		187.115	0.6207			187.167	0.539786		187.167	0.789115		187.115	0.751368
		187.357	0.520219		187.305	0.67504		187.305	0.59057			187.357	0.551164		187.357	0.816753		187.305	0.677094
		187.548	0.522429		187.496	0.666864		187.496	0.57354			187.548	0.540211		187.548	0.774417		187.496	0.69212
		187.738	0.507315		187.686	0.62175		187.686	0.54508			187.738	0.560705		187.738	0.764767		187.686	0.653961
		187.928	0.518168		187.876	0.626004		187.876	0.60569			187.928	0.542482		187.928	0.812255		187.876	0.607353
		188.118	0.493733		188.066	0.678269		188.066	0.53369			188.118	0.548169		188.118	0.762857		188.066	0.690187
		188.308	0.491425		188.256	0.645121		188.256	0.55285			188.308	0.545817		188.308	0.825957		188.256	0.792544
		188.499	0.483731		188.446	0.651628		188.446	0.60336			188.499	0.547252		188.499	0.796859		188.446	0.69727
		188.689	0.479604		188.637	0.639963		188.637	0.59365			188.689	0.537726		188.689	0.723975		188.637	0.662273
		188.879	0.52658		188.827	0.629205		188.827	0.56246			188.879	0.537949		188.879	0.728243		188.827	0.689505
		189.069	0.47557		189.017	0.687162		189.017	0.56374			189.069	0.544537		189.069	0.780142		189.017	0.612552
		189.259	0.512742		189.207	0.62144		189.207	0.5875			189.259	0.548601		189.259	0.725955		189.207	0.680215
		189.45	0.516495		189.397	0.666961		189.397	0.53971			189.45	0.533618		189.45	0.756417		189.397	0.630347
		189.64	0.487726		189.587	0.65889		189.587	0.57141			189.64	0.541609		189.64	0.768348		189.587	0.681413
		189.83	0.510741		189.778	0.643403		189.778	0.62283			189.83	0.52066		189.83	0.798192		189.778	0.664727
		190.02	0.455749		189.968	0.65402		189.968	0.58303			190.02	0.535136		190.02	0.811844		189.968	0.703098
		190.211	0.475419		190.158	0.637915		190.158	0.6167			190.211	0.542032		190.211	0.801401		190.158	0.69532
		190.401	0.479496		190.348	0.623626		190.348	0.61385			190.401	0.556577		190.401	0.797638		190.348	0.694056
		190.591	0.488768		190.538	0.666439		190.538	0.58752			190.591	0.552091		190.591	0.745062		190.538	0.738531
		190.781	0.527329		190.728	0.690495		190.728	0.56033			190.781	0.533072		190.781	0.784561		190.728	0.724423
		190.971	0.47043		190.918	0.673479		190.918	0.59015			190.971	0.548813		190.971	0.727324		190.918	0.714026
		191.162	0.49075		191.109	0.639978		191.109	0.57393			191.162	0.543212		191.162	0.818341		191.109	0.73244
		191.352	0.524754		191.299	0.676268		191.299	0.56357			191.352	0.549672		191.352	0.74773		191.299	0.626203
		191.542	0.498607		191.489	0.66896		191.489	0.51843			191.542	0.537934		191.542	0.786582		191.489	0.676786
		191.732	0.489556		191.679	0.675977		191.679	0.5905			191.732	0.553177		191.732	0.797354		191.679	0.734908
		191.922	0.49312		191.869	0.666025		191.869	0.55746			191.922	0.554788		191.922	0.795102		191.869	0.654105
		192.113	0.500966		192.059	0.663814		192.059	0.60972			192.113	0.537485		192.113	0.75809		192.059	0.58957
		192.303	0.495242		192.25	0.656354		192.25	0.57661			192.303	0.56308		192.303	0.779656		192.25	0.788545
		192.493	0.504384		192.44	0.623726		192.44	0.57581			192.493	0.564813		192.493	0.783068		192.44	0.748625
		192.683	0.496854		192.63	0.656911		192.63	0.58584			192.683	0.545299		192.683	0.845847		192.63	0.673036
		192.873	0.508281		192.82	0.659516		192.82	0.56295			192.873	0.567859		192.873	0.753443		192.82	0.773519
		193.064	0.514598		193.01	0.663832		193.01	0.57122			193.064	0.552249		193.064	0.818893		193.01	0.735605
		193.254	0.512899		193.2	0.674779		193.2	0.59081			193.254	0.563548		193.254	0.795158		193.2	0.768645
		193.444	0.508296		193.391	0.654328		193.391	0.55424			193.444	0.567345		193.444	0.778318		193.391	0.772032
		193.634	0.493969		193.581	0.629425		193.581	0.56234			193.634	0.569439		193.634	0.734895		193.581	0.662579
		193.825	0.50778		193.771	0.641256		193.771	0.54205			193.825	0.567008		193.825	0.830434		193.771	0.661981
		194.015	0.517022					193.961	0.53766						194.015	0.751294		193.961	0.765979
		194.205	0.521663					194.151	0.59957						194.205	0.833303		194.151	0.726808
		194.395	0.490237					194.341	0.59266						194.395	0.79426		194.341	0.679746
		194.585	0.527898					194.531	0.62931						194.585	0.782242		194.531	0.737299
		194.776	0.509019					194.722	0.5391						194.776	0.803681		194.722	0.687118
		194.966	0.486423					194.912	0.57493						194.966	0.827078		194.912	0.673354
		195.156	0.504602					195.102	0.57308						195.156	0.739756		195.102	0.706751
		195.346	0.497757					195.292	0.57837						195.346	0.784332		195.292	0.740477
		195.536	0.472134					195.482	0.57818						195.536	0.795506		195.482	0.598093
		195.727	0.520645					195.672	0.60826						195.727	0.818545		195.672	0.732119
		195.917	0.538265					195.863	0.55994						195.917	0.797175		195.863	0.790393
		196.107	0.514629					196.053	0.57952						196.107	0.825558		196.053	0.772325
		196.297	0.514843					196.243	0.56875						196.297	0.829783		196.243	0.701841
		196.487	0.538575					196.433	0.58662						196.487	0.775796		196.433	0.729104
		196.678	0.475975					196.623	0.61981						196.678	0.776106		196.623	0.772783
		196.868	0.525825					196.813	0.5669						196.868	0.806947		196.813	0.756834
		197.058	0.551775					197.004	0.58244						197.058	0.7791		197.004	0.736508
		197.248	0.521722					197.194	0.58735						197.248	0.78035		197.194	0.794479
		197.439	0.50405					197.384	0.56238						197.439	0.772693		197.384	0.658824
		197.629	0.524679					197.574	0.5853						197.629	0.7982		197.574	0.79075
		197.819	0.529404					197.764	0.55707						197.819	0.763583		197.764	0.661518
		198.009	0.487528					197.954	0.6208						198.009	0.819695		197.954	0.839678
		198.199	0.507281					198.144	0.58254						198.199	0.778237		198.144	0.713609
		198.39	0.543141					198.335	0.55426						198.39	0.885925		198.335	0.670793
		198.58	0.5012					198.525	0.58598						198.58	0.865616		198.525	0.783603
		198.77	0.523783					198.715	0.55589						198.77	0.799849		198.715	0.737492
		198.96	0.509099					198.905	0.5713						198.96	0.817176		198.905	0.669367
		199.15	0.494994					199.095	0.5891						199.15	0.741882		199.095	0.680521
		199.341	0.543799					199.285	0.56291						199.341	0.743757		199.285	0.61072
		199.531	0.474503					199.476	0.58987						199.531	0.74929		199.476	0.776823
		199.721	0.498053					199.666	0.58072						199.721	0.753775		199.666	0.692157
		199.911	0.487953					199.856	0.55114						199.911	0.817407		199.856	0.830284
		200.101	0.509172					200.046	0.6233						200.101	0.820392		200.046	0.754777
		200.292	0.507794					200.236	0.62561						200.292	0.775532		200.236	0.651864
		200.482	0.494665					200.426	0.59658						200.482	0.766698		200.426	0.732045
		200.672	0.508286					200.617	0.56944						200.672	0.736688		200.617	0.726779
		200.862	0.526184					200.807	0.58893						200.862	0.725498		200.807	0.726724
		201.053	0.510292					200.997	0.59007						201.053	0.843695		200.997	0.616188
		201.243	0.487893					201.187	0.62422						201.243	0.803025		201.187	0.68992
		201.433	0.522482					201.377	0.60685						201.433	0.743821		201.377	0.721293
		201.623	0.511015					201.567	0.59435						201.623	0.733205		201.567	0.79866
		201.813	0.49928					201.757	0.59306						201.813	0.808172		201.757	0.685252
		202.004	0.509278					201.948	0.61363						202.004	0.755412		201.948	0.773531
		202.194	0.516981					202.138	0.56356						202.194	0.877687		202.138	0.700812
		202.384	0.520887					202.328	0.56494						202.384	0.704125		202.328	0.800457
		202.574	0.490448					202.518	0.58818						202.574	0.731496		202.518	0.811382
		202.764	0.548059					202.708	0.56403						202.764	0.783598		202.708	0.829994
		202.955	0.535652					202.898	0.57382						202.955	0.745466		202.898	0.692913
		203.145	0.565304					203.089	0.57383						203.145	0.772214		203.089	0.661619
		203.335	0.538311					203.279	0.64572						203.335	0.768031		203.279	0.783548
		203.525	0.511543					203.469	0.57016						203.525	0.809991		203.469	0.751267
		203.715	0.508017					203.659	0.55088						203.715	0.733221		203.659	0.703137
		203.906	0.539617					203.849	0.56377						203.906	0.813579		203.849	0.686185
		204.096	0.537408					204.039	0.61242						204.096	0.731648		204.039	0.710543
		204.286	0.537278					204.23	0.61459						204.286	0.832586		204.23	0.679043
		204.476	0.551994					204.42	0.57184						204.476	0.772489		204.42	0.703547
		204.667	0.529719					204.61	0.56798						204.667	0.763295		204.61	0.717059
		204.857	0.522329					204.8	0.5673						204.857	0.763495		204.8	0.712381
		205.047	0.567061					204.99	0.59877						205.047	0.772991		204.99	0.666165
		205.237	0.562555					205.18	0.58209						205.237	0.829539		205.18	0.60818
		205.427	0.564499					205.37	0.59743						205.427	0.814648		205.37	0.70852
		205.618	0.57625					205.561	0.59345						205.618	0.810607		205.561	0.794552
		205.808	0.596216					205.751	0.58296						205.808	0.800848		205.751	0.645052
		205.998	0.549696					205.941	0.60018						205.998	0.843811		205.941	0.70452
		206.188	0.547614					206.131	0.54482						206.188	0.808636		206.131	0.701527
		206.378	0.535039					206.321	0.58095						206.378	0.815875		206.321	0.664824
		206.569	0.531758					206.511	0.5695						206.569	0.827277		206.511	0.680099
		206.759	0.523142					206.702	0.60613						206.759	0.830393		206.702	0.690749
		206.949	0.564645					206.892	0.58117						206.949	0.8478		206.892	0.691974
		207.139	0.585025					207.082	0.60439						207.139	0.81135		207.082	0.70336
		207.329	0.599411					207.272	0.65206						207.329	0.790635		207.272	0.729277
		207.52	0.555942					207.462	0.60428						207.52	0.806098		207.462	0.677693
		207.71	0.539121					207.652	0.55533						207.71	0.761368		207.652	0.624524
		207.9	0.534871					207.843	0.56367						207.9	0.836975		207.843	0.711759
		208.09	0.559727					208.033	0.51951						208.09	0.829807		208.033	0.654802
		208.281	0.555752					208.223	0.58186						208.281	0.800545		208.223	0.683792
		208.471	0.535774					208.413	0.58799						208.471	0.736777		208.413	0.666036
		208.661	0.576027					208.603	0.58898						208.661	0.870136		208.603	0.665057
		208.851	0.570625					208.793	0.57939						208.851	0.830979		208.793	0.749643
		209.041	0.539061					208.983	0.58745						209.041	0.874414		208.983	0.760224
		209.232	0.585074					209.174	0.59779						209.232	0.761886		209.174	0.723612
		209.422	0.575819					209.364	0.60942						209.422	0.767957		209.364	0.680044
		209.612	0.58107					209.554	0.61475						209.612	0.774672		209.554	0.72406
		209.802	0.552484					209.744	0.60165						209.802	0.775217		209.744	0.79054
		209.992	0.561247					209.934	0.62161						209.992	0.794343		209.934	0.662323
		210.183	0.57324					210.124	0.59261						210.183	0.778927		210.124	0.62506
		210.373	0.613547					210.315	0.59673						210.373	0.745446		210.315	0.53674
		210.563	0.579425					210.505	0.59235						210.563	0.833675		210.505	0.734726
		210.753	0.588879					210.695	0.57323						210.753	0.851481		210.695	0.701873
		210.943	0.631516					210.885	0.60271						210.943	0.764401		210.885	0.715699
		211.134	0.543608					211.075	0.57219						211.134	0.788528		211.075	0.816971
		211.324	0.577565					211.265	0.61269						211.324	0.78939		211.265	0.708855
		211.514	0.577008					211.456	0.58431						211.514	0.800834		211.456	0.763728
		211.704	0.554003					211.646	0.62529						211.704	0.818925		211.646	0.705088
		211.895	0.580599					211.836	0.58485						211.895	0.793654		211.836	0.667768
		212.085	0.564203					212.026	0.57195						212.085	0.769154		212.026	0.669334
		212.275	0.556586					212.216	0.56034						212.275	0.716414		212.216	0.643092
		212.465	0.532243					212.406	0.6186						212.465	0.806025		212.406	0.721712
		212.655	0.575418					212.596	0.58818						212.655	0.81603		212.596	0.749134
		212.846	0.544522					212.787	0.55948						212.846	0.781249		212.787	0.59227
		213.036	0.540538					212.977	0.55859						213.036	0.775222		212.977	0.717676
		213.226	0.523906					213.167	0.56171						213.226	0.80114		213.167	0.706204
		213.416	0.558536					213.357	0.58311						213.416	0.851057		213.357	0.653931
		213.606	0.571886					213.547	0.596						213.606	0.781402		213.547	0.7911
		213.797	0.554897					213.737	0.60736						213.797	0.784682		213.737	0.639526
		213.987	0.531756					213.928	0.56663						213.987	0.78313		213.928	0.769143
		214.177	0.582457					214.118	0.55809						214.177	0.769243		214.118	0.699597
		214.367	0.553173					214.308	0.62597						214.367	0.814603		214.308	0.60735
		214.557	0.570617					214.498	0.6438						214.557	0.69224		214.498	0.697001
		214.748	0.539689					214.688	0.55511						214.748	0.81728		214.688	0.675734
		214.938	0.546266					214.878	0.57938						214.938	0.763806		214.878	0.691349
		215.128	0.527216					215.069	0.6097						215.128	0.747279		215.069	0.710985
		215.318	0.578401					215.259	0.56938						215.318	0.828252		215.259	0.657003
		215.509	0.53059					215.449	0.60429						215.509	0.777877		215.449	0.700288
		215.699	0.564662					215.639	0.63481						215.699	0.782475		215.639	0.801955
		215.889	0.535888					215.829	0.57269						215.889	0.765382		215.829	0.728199
		216.079	0.545117					216.019	0.62173						216.079	0.790488		216.019	0.640203
		216.269	0.519748					216.209	0.60201						216.269	0.858395		216.209	0.669832
		216.46	0.556759					216.4	0.60149						216.46	0.760239		216.4	0.735405
		216.65	0.53919					216.59	0.57779						216.65	0.793713		216.59	0.807141
		216.84	0.610077					216.78	0.59561						216.84	0.701426		216.78	0.688101
		217.03	0.527869					216.97	0.5718						217.03	0.730538		216.97	0.621477
		217.22	0.565218					217.16	0.61345						217.22	0.832166		217.16	0.765103
		217.411	0.578313					217.35	0.62003						217.411	0.814959		217.35	0.725181
		217.601	0.594008					217.541	0.60963						217.601	0.742626		217.541	0.819587
		217.791	0.535455					217.731	0.55329						217.791	0.741096		217.731	0.792006
		217.981	0.575207					217.921	0.60042						217.981	0.781396		217.921	0.775046
		218.171	0.56139					218.111	0.54065						218.171	0.826632		218.111	0.751104
		218.362	0.574026					218.301	0.57358						218.362	0.818574		218.301	0.742425
		218.552	0.537955					218.491	0.59097						218.552	0.814795		218.491	0.659607
		218.742	0.577008					218.682	0.58874						218.742	0.756894		218.682	0.719055
		218.932	0.579475					218.872	0.62208						218.932	0.758616		218.872	0.714491
		219.123	0.571878					219.062	0.60867						219.123	0.762439		219.062	0.716285
		219.313	0.578555					219.252	0.56155						219.313	0.781937		219.252	0.71383
		219.503	0.578792					219.442	0.57281						219.503	0.737599		219.442	0.765972
		219.693	0.553415					219.632	0.57634						219.693	0.745499		219.632	0.725513
		219.883	0.540589					219.822	0.62358						219.883	0.795928		219.822	0.773032
		220.074	0.549125					220.013	0.56563						220.074	0.732228		220.013	0.611503
		220.264	0.559814					220.203	0.57496						220.264	0.815209		220.203	0.763799
		220.454	0.55504					220.393	0.63221						220.454	0.775426		220.393	0.722821
		220.644	0.561624					220.583	0.53513						220.644	0.786138		220.583	0.768012
		220.834	0.566762					220.773	0.60698						220.834	0.812166		220.773	0.700957
		221.025	0.57227					220.963	0.57306						221.025	0.76834		220.963	0.676105
		221.215	0.549001					221.154	0.60552						221.215	0.774476		221.154	0.719591
		221.405	0.543518					221.344	0.58876						221.405	0.783267		221.344	0.753653
		221.595	0.582569					221.534	0.58292						221.595	0.767691		221.534	0.807993
		221.785	0.556205					221.724	0.61791						221.785	0.708252		221.724	0.740087
		221.976	0.582652					221.914	0.56838						221.976	0.809934		221.914	0.813378
		222.166	0.558483					222.104	0.61214						222.166	0.81859		222.104	0.791653
		222.356	0.571724					222.295	0.5883						222.356	0.761371		222.295	0.711016
		222.546	0.561633					222.485	0.56502						222.546	0.78115		222.485	0.736517
		222.737	0.548985					222.675	0.60717						222.737	0.821097		222.675	0.720877
		222.927	0.587288					222.865	0.58456						222.927	0.717101		222.865	0.692234
		223.117	0.538947					223.055	0.62134						223.117	0.762189		223.055	0.760467
		223.307	0.543314					223.245	0.61314						223.307	0.744603		223.245	0.779549
		223.497	0.556976					223.435	0.67488						223.497	0.731904		223.435	0.664639
		223.688	0.547536					223.626	0.56366						223.688	0.785683		223.626	0.752155
		223.878	0.553135					223.816	0.60163						223.878	0.760413		223.816	0.721342
		224.068	0.532394					224.006	0.57698						224.068	0.737774		224.006	0.695936
		224.258	0.568707					224.196	0.62889						224.258	0.783885		224.196	0.801555
		224.448	0.547407					224.386	0.55446						224.448	0.753307		224.386	0.711404
		224.639	0.527085					224.576	0.562						224.639	0.751999		224.576	0.723278
		224.829	0.579719					224.767	0.58782						224.829	0.752429		224.767	0.696023
		225.019	0.558487					224.957	0.60437						225.019	0.768632		224.957	0.75482
		225.209	0.603925					225.147	0.61274						225.209	0.766285		225.147	0.755918
		225.399	0.591623					225.337	0.61349						225.399	0.802164		225.337	0.670155
		225.59	0.554601					225.527	0.59081						225.59	0.767481		225.527	0.721269
		225.78	0.594466					225.717	0.56303						225.78	0.774253		225.717	0.723592
		225.97	0.518835					225.908	0.60951						225.97	0.763183		225.908	0.740382
		226.16	0.541056					226.098	0.60209						226.16	0.810812		226.098	0.718457
		226.351	0.552384					226.288	0.6011						226.351	0.740989		226.288	0.770743
		226.541	0.500923					226.478	0.55115						226.541	0.787842		226.478	0.743181
		226.731	0.591599					226.668	0.57413						226.731	0.770189		226.668	0.728288
		226.921	0.596001					226.858	0.61967						226.921	0.807166		226.858	0.759887
		227.111	0.551894					227.048	0.5838						227.111	0.751982		227.048	0.725972
		227.302	0.592944					227.239	0.59361						227.302	0.811442		227.239	0.653266
		227.492	0.538863					227.429	0.58575						227.492	0.762779		227.429	0.796564
		227.682	0.56737					227.619	0.53415						227.682	0.828083		227.619	0.620586
		227.872	0.539698					227.809	0.61806						227.872	0.819053		227.809	0.811729
		228.062	0.539757					227.999	0.58651						228.062	0.786176		227.999	0.629167
		228.253	0.558343					228.189	0.64026						228.253	0.717055		228.189	0.702737
		228.443	0.551568					228.38	0.58523						228.443	0.791131		228.38	0.663825
		228.633	0.53997					228.57	0.58095						228.633	0.786663		228.57	0.671448
		228.823	0.541553					228.76	0.56216						228.823	0.806329		228.76	0.73733
		229.013	0.570236					228.95	0.56906						229.013	0.797334		228.95	0.757426
		229.204	0.524877					229.14	0.61412						229.204	0.735583		229.14	0.621381
		229.394	0.562237					229.33	0.59457						229.394	0.816866		229.33	0.640727
		229.584	0.566069					229.521	0.55585						229.584	0.837138		229.521	0.621883
		229.774	0.534861					229.711	0.58142						229.774	0.722146		229.711	0.737596
		229.965	0.552871					229.901	0.57619						229.965	0.756654		229.901	0.691437
		230.155	0.552021					230.091	0.56695						230.155	0.805528		230.091	0.727239
		230.345	0.539526					230.281	0.59464						230.345	0.82099		230.281	0.750762
		230.535	0.556566					230.471	0.6122						230.535	0.759663		230.471	0.742845
		230.725	0.564537					230.661	0.57064						230.725	0.803076		230.661	0.705898
		230.916	0.561553					230.852	0.60557						230.916	0.814293		230.852	0.731856
		231.106	0.558175					231.042	0.61234						231.106	0.765427		231.042	0.708292
		231.296	0.560992					231.232	0.56738						231.296	0.740872		231.232	0.796897
		231.486	0.536561					231.422	0.59999						231.486	0.866404		231.422	0.758218
		231.676	0.58935					231.612	0.627						231.676	0.761612		231.612	0.677699
		231.867	0.537329					231.802	0.59013						231.867	0.831583		231.802	0.763116
		232.057	0.568163					231.993	0.58013						232.057	0.763639		231.993	0.674869
		232.247	0.559136					232.183	0.59764						232.247	0.833961		232.183	0.66399
		232.437	0.547241					232.373	0.63708						232.437	0.746445		232.373	0.678839
		232.627	0.562555					232.563	0.61888						232.627	0.741992		232.563	0.675534
		232.818	0.556729					232.753	0.60461						232.818	0.777125		232.753	0.734306
		233.008	0.548468					232.943	0.56885						233.008	0.805491		232.943	0.66441
		233.198	0.568213					233.134	0.6176						233.198	0.813838		233.134	0.623497
		233.388	0.566052					233.324	0.60156						233.388	0.753087		233.324	0.599445
		233.579	0.550265					233.514	0.58797						233.579	0.790044		233.514	0.692085
		233.769	0.571113					233.704	0.59567						233.769	0.774911		233.704	0.824927
		233.959	0.576113					233.894	0.6262						233.959	0.773341		233.894	0.724867
		234.149	0.577772					234.084	0.60928						234.149	0.779431		234.084	0.855416
		234.339	0.603377					234.274	0.59862						234.339	0.799009		234.274	0.748474
		234.53	0.580313					234.465	0.58132						234.53	0.772361		234.465	0.647236
		234.72	0.533578					234.655	0.58996						234.72	0.737781		234.655	0.725756
		234.91	0.593951					234.845	0.6069						234.91	0.75045		234.845	0.71137
		235.1	0.576464					235.035	0.62575						235.1	0.738264		235.035	0.703418
		235.29	0.543962					235.225	0.60139						235.29	0.805882		235.225	0.709412
		235.481	0.559793					235.415	0.58519						235.481	0.73962		235.415	0.653322
		235.671	0.548238					235.606	0.604						235.671	0.778636		235.606	0.763223
		235.861	0.559376					235.796	0.56729						235.861	0.73593		235.796	0.691498
		236.051	0.570882					235.986	0.5882						236.051	0.775176		235.986	0.721724
		236.241	0.585644					236.176	0.58662						236.241	0.753794		236.176	0.682444
		236.432	0.567374					236.366	0.55162						236.432	0.797609		236.366	0.767464
		236.622	0.567034					236.556	0.5865						236.622	0.774759		236.556	0.749999
		236.812	0.574572					236.747	0.53101						236.812	0.785865		236.747	0.715502
		237.002	0.520449					236.937	0.53675						237.002	0.756051		236.937	0.64098
		237.193	0.530434					237.127	0.55652						237.193	0.798207		237.127	0.761192
		237.383	0.582824					237.317	0.56653						237.383	0.748939		237.317	0.710067
		237.573	0.576328					237.507	0.55472						237.573	0.826279		237.507	0.710951
		237.763	0.537428					237.697	0.57922						237.763	0.718468		237.697	0.693257
		237.953	0.55039					237.887	0.58384						237.953	0.784427		237.887	0.844527
		238.144	0.545733					238.078	0.59177						238.144	0.754176		238.078	0.640369
		238.334	0.592269					238.268	0.61606						238.334	0.79661		238.268	0.652467
		238.524	0.564523					238.458	0.58321						238.524	0.78854		238.458	0.711655
		238.714	0.575027					238.648	0.56674						238.714	0.779727		238.648	0.663188
		238.904	0.552577					238.838	0.57465						238.904	0.83936		238.838	0.81761
		239.095	0.541018					239.028	0.54505						239.095	0.748305		239.028	0.743237
		239.285	0.564372					239.219	0.58973						239.285	0.726721		239.219	0.752285
		239.475	0.537694					239.409	0.54678						239.475	0.817044		239.409	0.702544
		239.665	0.559148					239.599	0.5804						239.665	0.760816		239.599	0.726115
		239.855	0.558304					239.789	0.58959						239.855	0.764838		239.789	0.714452
		240.046	0.56363					239.979	0.58454						240.046	0.818026		239.979	0.75625
		240.236	0.534343					240.169	0.58839						240.236	0.87418		240.169	0.710892
		240.426	0.560786					240.36	0.56379						240.426	0.758684		240.36	0.684255
		240.616	0.575369					240.55	0.59165						240.616	0.769479		240.55	0.703443
		240.807	0.541418					240.74	0.58211						240.807	0.747014		240.74	0.758691
		240.997	0.525454					240.93	0.58721						240.997	0.752102		240.93	0.721415
		241.187	0.548365					241.12	0.58986						241.187	0.769801		241.12	0.787057
		241.377	0.55667					241.31	0.55041						241.377	0.811876		241.31	0.735189
		241.567	0.605865					241.5	0.57354						241.567	0.749003		241.5	0.721309
		241.758	0.579374					241.691	0.54637						241.758	0.784663		241.691	0.671817
		241.948	0.557771					241.881	0.58697						241.948	0.783052		241.881	0.808534
		242.138	0.56578					242.071	0.56912						242.138	0.766531		242.071	0.681147
		242.328	0.578434					242.261	0.56071						242.328	0.83891		242.261	0.711948
		242.518	0.569173					242.451	0.58942						242.518	0.779022		242.451	0.672585
		242.709	0.561677					242.641	0.57247						242.709	0.761809		242.641	0.611829
		242.899	0.577704					242.832	0.57834						242.899	0.786778		242.832	0.653876
		243.089	0.559292					243.022	0.56917						243.089	0.774405		243.022	0.752947
		243.279	0.592822					243.212	0.56802						243.279	0.756758		243.212	0.910599
		243.469	0.550951					243.402	0.62138						243.469	0.814411		243.402	0.692934
		243.66	0.547165					243.592	0.54483						243.66	0.791031		243.592	0.733995
		243.85	0.568423					243.782	0.58471						243.85	0.74848		243.782	0.698059
		244.04	0.595266					243.973	0.57208						244.04	0.776858		243.973	0.743704
		244.23	0.576461					244.163	0.5528						244.23	0.824926		244.163	0.773422
		244.421	0.568041					244.353	0.56887						244.421	0.80908		244.353	0.756483
		244.611	0.551333					244.543	0.59027						244.611	0.790587		244.543	0.740562
		244.801	0.54424					244.733	0.59439						244.801	0.867006		244.733	0.667482
		244.991	0.539408					244.923	0.57654						244.991	0.799112		244.923	0.761339
		245.181	0.560825					245.113	0.5701						245.181	0.763847		245.113	0.814783
		245.372	0.573174					245.304	0.58746						245.372	0.721874		245.304	0.645856
		245.562	0.585467					245.494	0.5781						245.562	0.82752		245.494	0.73204
		245.752	0.564585					245.684	0.58432						245.752	0.76775		245.684	0.782733
		245.942	0.560906					245.874	0.55971						245.942	0.77844		245.874	0.701415
		246.132	0.567788					246.064	0.57545						246.132	0.83012		246.064	0.656276
		246.323	0.583738					246.254	0.57873						246.323	0.755731		246.254	0.877339
		246.513	0.572852					246.445	0.5952						246.513	0.777459		246.445	0.78248
		246.703	0.610477					246.635	0.58357						246.703	0.735012		246.635	0.714083
		246.893	0.605127					246.825	0.55547						246.893	0.805824		246.825	0.686669
		247.083	0.608565					247.015	0.55163						247.083	0.808038		247.015	0.714354
		247.274	0.563584					247.205	0.58402						247.274	0.788023		247.205	0.684108
		247.464	0.571947					247.395	0.60144						247.464	0.808751		247.395	0.728877
		247.654	0.560668					247.586	0.59381						247.654	0.751199		247.586	0.755254
		247.844	0.554084					247.776	0.56523						247.844	0.835003		247.776	0.779807
		248.035	0.604412					247.966	0.58673						248.035	0.799621		247.966	0.64717
		248.225	0.562269					248.156	0.60783						248.225	0.841073		248.156	0.642688
		248.415	0.564501					248.346	0.57009						248.415	0.774806		248.346	0.864564
		248.605	0.545664					248.536	0.56925						248.605	0.782113		248.536	0.711979
		248.795	0.542226					248.726	0.56722						248.795	0.771573		248.726	0.724977
		248.986	0.568499					248.917	0.52891						248.986	0.767124		248.917	0.764648
		249.176	0.544523					249.107	0.58904						249.176	0.730014		249.107	0.707169
		249.366	0.566304					249.297	0.57725						249.366	0.723404		249.297	0.707698
		249.556	0.593923					249.487	0.58253						249.556	0.751833		249.487	0.809289
		249.746	0.553922					249.677	0.5699						249.746	0.771503		249.677	0.742621
		249.937	0.600561					249.867	0.57957						249.937	0.744457		249.867	0.675477
		250.127	0.550538					250.058	0.54506						250.127	0.721726		250.058	0.688432
		250.317	0.571371					250.248	0.56715						250.317	0.814675		250.248	0.73489
		250.507	0.554842					250.438	0.56288						250.507	0.766854		250.438	0.67352
		250.697	0.575505					250.628	0.56574						250.697	0.743384		250.628	0.749284
		250.888	0.573651					250.818	0.55541						250.888	0.746365		250.818	0.724921
		251.078	0.604755					251.008	0.59889						251.078	0.800299		251.008	0.719807
		251.268	0.555141					251.199	0.60497						251.268	0.737136		251.199	0.614336
		251.458	0.529122					251.389	0.57138						251.458	0.786144		251.389	0.769743
		251.649	0.550507					251.579	0.53994						251.649	0.73337		251.579	0.676148
		251.839	0.610801					251.769	0.55826						251.839	0.761863		251.769	0.750761
		252.029	0.576523					251.959	0.5664						252.029	0.790492		251.959	0.739533
		252.219	0.573272					252.149	0.56041						252.219	0.772028		252.149	0.701629
		252.409	0.539124					252.339	0.58951						252.409	0.726311		252.339	0.652338
		252.6	0.555813					252.53	0.60459						252.6	0.779109		252.53	0.786402
		252.79	0.570564					252.72	0.62037						252.79	0.782613		252.72	0.752786
		252.98	0.55983					252.91	0.53717						252.98	0.767199		252.91	0.630044
		253.17	0.549882					253.1	0.59144						253.17	0.790886		253.1	0.694925
		253.36	0.572756					253.29	0.55941						253.36	0.72862		253.29	0.713216
		253.551	0.586065					253.48	0.52606						253.551	0.725225		253.48	0.791522
		253.741	0.579937					253.671	0.60798						253.741	0.750714		253.671	0.717438
		253.931	0.546028					253.861	0.59909						253.931	0.748648		253.861	0.688761
		254.121	0.551762					254.051	0.60821						254.121	0.825646		254.051	0.789219
		254.311	0.55041					254.241	0.56519						254.311	0.759126		254.241	0.708127
		254.502	0.549041					254.431	0.5706						254.502	0.814804		254.431	0.69717
		254.692	0.547974					254.621	0.55356						254.692	0.740799		254.621	0.662186
		254.882	0.606059					254.812	0.59501						254.882	0.785633		254.812	0.684331
		255.072	0.587992					255.002	0.59623						255.072	0.830572		255.002	0.796653
		255.263	0.586744					255.192	0.55687						255.263	0.762792		255.192	0.763753
		255.453	0.531793					255.382	0.56359						255.453	0.787657		255.382	0.698862
		255.643	0.552975					255.572	0.59836						255.643	0.819277		255.572	0.786959
		255.833	0.619793					255.762	0.60388						255.833	0.755277		255.762	0.733081
		256.023	0.578318					255.952	0.60005						256.023	0.746866		255.952	0.665674
		256.214	0.555084					256.143	0.61148						256.214	0.783236		256.143	0.630936
		256.404	0.577549					256.333	0.5871						256.404	0.73436		256.333	0.680105
		256.594	0.584001					256.523	0.6068						256.594	0.76385		256.523	0.672571
		256.784	0.554502					256.713	0.5801						256.784	0.830717		256.713	0.759592
		256.974	0.568901					256.903	0.55212						256.974	0.678847		256.903	0.579225
		257.165	0.559062					257.093	0.56738						257.165	0.761002		257.093	0.733967
		257.355	0.533299					257.284	0.57406						257.355	0.768748		257.284	0.706921
		257.545	0.601117					257.474	0.58383						257.545	0.731184		257.474	0.725861
		257.735	0.57471					257.664	0.56917						257.735	0.732058		257.664	0.671582
		257.925	0.577574					257.854	0.58534						257.925	0.778414		257.854	0.807133
		258.116	0.570257					258.044	0.56564						258.116	0.803369		258.044	0.69551
		258.306	0.602852					258.234	0.61253						258.306	0.752011		258.234	0.75426
		258.496	0.555424					258.424	0.58635						258.496	0.775624		258.424	0.702572
		258.686	0.556038					258.615	0.56605						258.686	0.726108		258.615	0.67058
		258.877	0.566744					258.805	0.59957						258.877	0.734044		258.805	0.662537
		259.067	0.566166					258.995	0.57482						259.067	0.756044		258.995	0.652581
		259.257	0.577312					259.185	0.60496						259.257	0.787374		259.185	0.702984
		259.447	0.595237					259.375	0.56824						259.447	0.771781		259.375	0.659441
		259.637	0.577238					259.565	0.59066						259.637	0.766629		259.565	0.748282
		259.828	0.561808					259.756	0.61858						259.828	0.724662		259.756	0.718502
		260.018	0.598155					259.946	0.57607						260.018	0.776674		259.946	0.724024
		260.208	0.54108					260.136	0.58697						260.208	0.743351		260.136	0.742929
		260.398	0.552074					260.326	0.5986						260.398	0.780332		260.326	0.658521
		260.588	0.539525					260.516	0.5661						260.588	0.802213		260.516	0.714114
		260.779	0.573135					260.706	0.59298						260.779	0.786028		260.706	0.714732
		260.969	0.567427					260.897	0.57503						260.969	0.741251		260.897	0.691577
		261.159	0.527342					261.087	0.59307						261.159	0.787559		261.087	0.737048
		261.349	0.536469					261.277	0.57841						261.349	0.758087		261.277	0.74352
		261.539	0.57623					261.467	0.60014						261.539	0.782299		261.467	0.653349
		261.73	0.5884					261.657	0.58867						261.73	0.818123		261.657	0.673938
		261.92	0.577603					261.847	0.57166						261.92	0.743985		261.847	0.743075
		262.11	0.559116					262.038	0.58025						262.11	0.777238		262.038	0.732497
		262.3	0.556237					262.228	0.59427						262.3	0.731898		262.228	0.671577
		262.491	0.576756					262.418	0.54134						262.491	0.784868		262.418	0.833316
		262.681	0.569174					262.608	0.59212						262.681	0.837712		262.608	0.634264
		262.871	0.610614					262.798	0.59796						262.871	0.753209		262.798	0.735208
		263.061	0.547993					262.988	0.56349						263.061	0.732041		262.988	0.76648
		263.251	0.570292					263.178	0.60201						263.251	0.730611		263.178	0.788553
		263.442	0.57396					263.369	0.6042						263.442	0.72787		263.369	0.737029
		263.632	0.566118					263.559	0.56091						263.632	0.785587		263.559	0.720012
		263.822	0.568191					263.749	0.58421						263.822	0.761071		263.749	0.729937
		264.012	0.585077					263.939	0.54319						264.012	0.760117		263.939	0.726904
		264.202	0.58697					264.129	0.56984						264.202	0.797567		264.129	0.637618
		264.393	0.580627					264.319	0.57604						264.393	0.742601		264.319	0.745595
		264.583	0.554304					264.51	0.56089						264.583	0.785192		264.51	0.764438
		264.773	0.579138					264.7	0.60252						264.773	0.754247		264.7	0.664205
		264.963	0.586962					264.89	0.60749						264.963	0.754213		264.89	0.69879
		265.153	0.601567					265.08	0.56476						265.153	0.773342		265.08	0.785038
		265.344	0.566484					265.27	0.6059						265.344	0.740513		265.27	0.713473
		265.534	0.582702					265.46	0.51957						265.534	0.742345		265.46	0.771578
		265.724	0.635954					265.651	0.5984						265.724	0.737869		265.651	0.770002
		265.914	0.591931					265.841	0.57078						265.914	0.809803		265.841	0.781888
		266.105	0.616927					266.031	0.60797						266.105	0.843196		266.031	0.776544
		266.295	0.579849					266.221	0.58176						266.295	0.807614		266.221	0.692772
		266.485	0.583415					266.411	0.57872						266.485	0.821587		266.411	0.791216
		266.675	0.58068					266.601	0.57087						266.675	0.82372		266.601	0.76309
		266.865	0.590003					266.791	0.57183						266.865	0.791804		266.791	0.651123
		267.056	0.563888					266.982	0.57528						267.056	0.761828		266.982	0.713572
		267.246	0.565069					267.172	0.60246						267.246	0.799578		267.172	0.713831
		267.436	0.569438					267.362	0.54134						267.436	0.77716		267.362	0.82192
		267.626	0.609742					267.552	0.57421						267.626	0.741666		267.552	0.755946
		267.816	0.586762					267.742	0.60356						267.816	0.759938		267.742	0.707529
		268.007	0.590494					267.932	0.5586						268.007	0.730227		267.932	0.782505
		268.197	0.597943					268.123	0.58708						268.197	0.765583		268.123	0.762098
		268.387	0.583825					268.313	0.5999						268.387	0.733476		268.313	0.57439
		268.577	0.610646					268.503	0.58969						268.577	0.72567		268.503	0.705412
		268.767	0.612289					268.693	0.59378						268.767	0.777507		268.693	0.736024
		268.958	0.609814					268.883	0.61175						268.958	0.791416		268.883	0.684042
		269.148	0.572016					269.073	0.57265						269.148	0.818446		269.073	0.747745
		269.338	0.621652					269.264	0.57298						269.338	0.768713		269.264	0.721246
		269.528	0.630788					269.454	0.53311						269.528	0.764122		269.454	0.691677
		269.719	0.613131					269.644	0.55121						269.719	0.757072		269.644	0.644114
		269.909	0.610221					269.834	0.58096						269.909	0.761121		269.834	0.695909
		270.099	0.60961					270.024	0.6177						270.099	0.747701		270.024	0.676282
		270.289	0.61749					270.214	0.57759						270.289	0.699967		270.214	0.902328
		270.479	0.582951					270.404	0.59429						270.479	0.760588		270.404	0.803385
		270.67	0.648348					270.595	0.58017						270.67	0.769799		270.595	0.771737
		270.86	0.622068					270.785	0.56772						270.86	0.746937		270.785	0.720603
		271.05	0.593812					270.975	0.6057						271.05	0.740232		270.975	0.813578
		271.24	0.611193					271.165	0.59477						271.24	0.744529		271.165	0.728537
		271.43	0.652085					271.355	0.54883						271.43	0.766442		271.355	0.749216
		271.621	0.629831					271.545	0.56599						271.621	0.781557		271.545	0.66858
		271.811	0.659752					271.736	0.58204						271.811	0.761953		271.736	0.723902
		272.001	0.60163					271.926	0.61535						272.001	0.745626		271.926	0.707858
		272.191	0.600303					272.116	0.56403						272.191	0.827641		272.116	0.726761
		272.382	0.632671					272.306	0.55871						272.382	0.764508		272.306	0.7176
		272.572	0.640265					272.496	0.58836						272.572	0.783042		272.496	0.69796
		272.762	0.647486					272.686	0.5751						272.762	0.721601		272.686	0.658669
		272.952	0.636494					272.876	0.57291						272.952	0.809024		272.876	0.755798
		273.142	0.562365					273.067	0.59814						273.142	0.689512		273.067	0.754082
		273.333	0.599148					273.257	0.56296						273.333	0.758924		273.257	0.738607
		273.523	0.587497					273.447	0.56456						273.523	0.749651		273.447	0.788075
		273.713	0.558388					273.637	0.58138						273.713	0.763282		273.637	0.769723
		273.903	0.599402					273.827	0.56985						273.903	0.767139		273.827	0.780103
		274.093	0.608785					274.017	0.58388						274.093	0.718226		274.017	0.790271
		274.284	0.614165					274.208	0.58346						274.284	0.73742		274.208	0.607871
		274.474	0.634995					274.398	0.5699						274.474	0.735711		274.398	0.709762
		274.664	0.645164					274.588	0.62242						274.664	0.727245		274.588	0.722804
		274.854	0.628158					274.778	0.58184						274.854	0.776917		274.778	0.714841
		275.044	0.60089					274.968	0.58678						275.044	0.747664		274.968	0.744275
		275.235	0.59003					275.158	0.57577						275.235	0.737543		275.158	0.687184
		275.425	0.607648					275.349	0.61053						275.425	0.718053		275.349	0.666966
		275.615	0.610235					275.539	0.58067						275.615	0.784111		275.539	0.676601
		275.805	0.647879					275.729	0.59074						275.805	0.719133		275.729	0.785914
		275.995	0.634261					275.919	0.61253						275.995	0.782917		275.919	0.733123
		276.186	0.622225					276.109	0.60717						276.186	0.788239		276.109	0.680733
		276.376	0.60231					276.299	0.61013						276.376	0.762325		276.299	0.720416
		276.566	0.615439					276.49	0.58698						276.566	0.745082		276.49	0.75822
		276.756	0.563696					276.68	0.54878						276.756	0.717347		276.68	0.613211
		276.947	0.65188					276.87	0.56876						276.947	0.749844		276.87	0.722998
		277.137	0.602487					277.06	0.5681						277.137	0.717984		277.06	0.87089
		277.327	0.592184					277.25	0.598						277.327	0.762862		277.25	0.718989
		277.517	0.63165					277.44	0.56154						277.517	0.720794		277.44	0.774166
		277.707	0.630303					277.63	0.55172						277.707	0.784431		277.63	0.711301
		277.898	0.609748					277.821	0.62063						277.898	0.75572		277.821	0.749579
		278.088	0.616881					278.011	0.59479						278.088	0.811357		278.011	0.809213
		278.278	0.633907					278.201	0.60972						278.278	0.756872		278.201	0.66806
		278.468	0.610463					278.391	0.54337						278.468	0.745613		278.391	0.760444
		278.658	0.56659					278.581	0.5792						278.658	0.791297		278.581	0.690995
		278.849	0.599625					278.771	0.52956						278.849	0.758171		278.771	0.732883
		279.039	0.616012					278.962	0.59449						279.039	0.733672		278.962	0.694679
		279.229	0.604731					279.152	0.55288						279.229	0.774228		279.152	0.737529
		279.419	0.589077					279.342	0.57986						279.419	0.73666		279.342	0.806963
		279.609	0.617413					279.532	0.56614						279.609	0.69562		279.532	0.712534
		279.8	0.608047					279.722	0.60752						279.8	0.738347		279.722	0.745168
		279.99	0.573763					279.912	0.56975						279.99	0.674237		279.912	0.674034
		280.18	0.59854					280.103	0.58546						280.18	0.731588		280.103	0.733481
		280.37	0.583417					280.293	0.56996						280.37	0.781231		280.293	0.715175
		280.561	0.599485					280.483	0.58769						280.561	0.715535		280.483	0.684136
		280.751	0.605751					280.673	0.58731						280.751	0.740225		280.673	0.781599
		280.941	0.616723					280.863	0.61652						280.941	0.727257		280.863	0.76025
		281.131	0.57136					281.053	0.57493						281.131	0.709019		281.053	0.74235
		281.321	0.582329					281.243	0.5506						281.321	0.759973		281.243	0.779781
[truncated: 1,540 more rows]

## Sheet: Figure S3
NaCl (mM)	Control	Control	Control		N30	N30	N30		Fits:
[truncated: 21 more rows]

[truncated: 16 more sheets: Fig. S5, Figure S8, Figure S9, Figure S10, Figure S11, Figure S13, Figure S14, Figure S 15, Figure S16, Figure S17, Figure S18, Fig. 5F, Fig 1D, Figure S19, Figure S20, Figure S2B]
